# Supplementary material for: Diethyl {(4-methoxy­phen­yl)[5-(4-nitro­phen­yl)-1,3,4-thia­diazol-2-ylamino]meth­yl}phospho­nate
Source: Acta Crystallogr Sect E Struct Rep Online. 2008 Jul 5;64(Pt 8):o1376. doi: 10.1107/S1600536808017364 (PMC2962010; doi:10.1107/S1600536808017364)
Supplement: Supplementary file 1 [file e-64-o1376-sup1.cif]

##############################################################################
###                                                                        ###
###        Electronic paper (Acta Crystallographica Section E)             ###
###                                                                        ###
##############################################################################
#                                                                            #
# This CIF contains the data in a paper accepted for publication in Acta     #
# Crystallographica Section E. It conforms to the requirements of Notes      #
# for Authors for Section E, and has been peer reviewed under the auspices   #
# of the IUCr Commission on Journals.                                        #
#                                                                            #
# Full details of the Crystallographic Information File format               #
# are given in the paper "The Crystallographic Information File (CIF):       #
# a New Standard Archive File for Crystallography" by S. R. Hall, F. H.      #
# Allen and I. D. Brown [Acta Cryst. (1991), A47, 655-685].                  #
#                                                                            #
# The current version of the core CIF dictionary is obtainable from          #
# ftp://ftp.iucr.org/pub/cif_core.dic. The current version number is 2.4.    #
#                                                                            #
# Software is freely available for graphical display of the structure(s) in  #
# this CIF.  For information consult the CIF home page http://www.iucr.org/  #
# cif/home.html                                                              #
#                                                                            #
# This file may be used for bona fide research purposes within the           #
# scientific community so long as proper attribution is given to the journal # 
# article from which it was obtained.                                        #
#                                                                            #
##############################################################################
                                             
data_global
_audit_creation_method     'from SHELXL97 CIF and IUCr SHELXL97-template'
_journal_date_recd_electronic     2008-03-06
_journal_date_accepted     2008-06-09
_journal_name_full     'Acta Crystallographica, Section E'
_journal_year     2008
_journal_volume     64
_journal_issue      8
_journal_page_first     o1376
_journal_page_last     o1376
_journal_paper_category     QO
_journal_coeditor_code     YA2071
_publ_contact_author_name     ' Wan, Rong'
_publ_contact_author_address
;
Department of Applied Chemistry
College of Science
Nanjing University of Technology
No.5 Xinmofan Road, Nanjing
Nanjing 210009
People's Republic of China
;
_publ_contact_author_email     rwan@njut.edu.cn
_publ_contact_author_fax     '86 25 83369345'
_publ_contact_author_phone     '86 25 83587440'
_publ_section_title
;\
Diethyl
{(4-methoxyphenyl)[5-(4-nitrophenyl)-1,3,4-thiadiazol-2-ylamino]methyl}\
phosphonate
;
loop_
    _publ_author_name
    _publ_author_address
    'Yin, Li-He'
;
Department of Applied Chemistry
College of Science
Nanjing University of Technology
No. 5 Xinmofan Road, Nanjing
Nanjing 210009
People's Republic of China
;
    'Wan, Rong'
;
Department of Applied Chemistry
College of Science
Nanjing University of Technology
No. 5 Xinmofan Road, Nanjing
Nanjing 210009
People's Republic of China
;
    'Han, Feng'
;
Department of Applied Chemistry
College of Science
Nanjing University of Technology
No. 5 Xinmofan Road, Nanjing
Nanjing 210009
People's Republic of China
;
    'Wang, Bin'
;
Department of Applied Chemistry
College of Science
Nanjing University of Technology
No. 5 Xinmofan Road, Nanjing
Nanjing 210009
People's Republic of China
;
    'Wang, Jin-Tang'
;
Department of Applied Chemistry
College of Science
Nanjing University of Technology
No. 5 Xinmofan Road, Nanjing
Nanjing 210009
People's Republic of China
;
data_I
_chemical_name_systematic
;
Diethyl {(4-methoxyphenyl)[5-(4-nitrophenyl)-1,3,4-thiadiazol-2-
ylamino]methyl}phosphonate
;
_chemical_name_common     ?
_chemical_formula_moiety     'C20 H23 N4 O6 P S'
_chemical_formula_sum     'C20 H23 N4 O6 P S'
_chemical_formula_iupac     'C20 H23 N4 O6 P S'
_chemical_formula_weight     478.45
_chemical_melting_point     476
_symmetry_cell_setting     Monoclinic
_symmetry_space_group_name_H-M     'P 21/n'
_symmetry_space_group_name_Hall     '-P 2yn'
loop_
    _symmetry_equiv_pos_as_xyz
    'x, y, z'
    '-x+1/2, y+1/2, -z+1/2'
    '-x, -y, -z'
    'x-1/2, -y-1/2, z-1/2'
_cell_length_a     11.481(2)
_cell_length_b     19.426(4)
_cell_length_c     11.960(2)
_cell_angle_alpha     90.00
_cell_angle_beta     117.08(3)
_cell_angle_gamma     90.00
_cell_volume     2375.0(10)
_cell_formula_units_Z     4
_cell_measurement_reflns_used     25
_cell_measurement_theta_min     9
_cell_measurement_theta_max     13
_cell_measurement_temperature     298(2)
_exptl_crystal_description     block
_exptl_crystal_colour     'light yellow'
_exptl_crystal_size_max     0.30
_exptl_crystal_size_mid     0.20
_exptl_crystal_size_min     0.10
_exptl_crystal_density_diffrn     1.338
_exptl_crystal_density_meas     ?
_exptl_crystal_density_method     'not measured'
_exptl_crystal_F_000     1000
_exptl_absorpt_coefficient_mu     0.25
_exptl_absorpt_correction_type     psi-scan
_exptl_absorpt_process_details     '(North <i>et al.</i>,  1968)'
_exptl_absorpt_correction_T_min     0.930
_exptl_absorpt_correction_T_max     0.976
_exptl_special_details
;
;
_diffrn_ambient_temperature     298(2)
_diffrn_radiation_type     MoK\a
_diffrn_radiation_wavelength     0.71073
_diffrn_radiation_source     'fine-focus sealed tube'
_diffrn_radiation_monochromator     graphite
_diffrn_measurement_device_type     'Enraf--Nonius CAD-4'
_diffrn_measurement_method     \w/2\q
_diffrn_detector_area_resol_mean     ?
_diffrn_reflns_number     4497
_diffrn_reflns_av_R_equivalents     0.064
_diffrn_reflns_av_sigmaI/netI     0.048
_diffrn_reflns_theta_min     2.0
_diffrn_reflns_theta_max     25.2
_diffrn_reflns_theta_full     25.2
_diffrn_measured_fraction_theta_max     0.997
_diffrn_measured_fraction_theta_full     0.997
_diffrn_reflns_limit_h_min     -13
_diffrn_reflns_limit_h_max     12
_diffrn_reflns_limit_k_min     0
_diffrn_reflns_limit_k_max     23
_diffrn_reflns_limit_l_min     0
_diffrn_reflns_limit_l_max     14
_diffrn_standards_number     3
_diffrn_standards_interval_count     200
_diffrn_standards_interval_time     ?
_diffrn_standards_decay_%     0
_refine_special_details
;
Refinement of <i>F</i>^2^ against ALL reflections. The weighted <i>R</i>-factor
<i>wR</i> and goodness of fit <i>S</i> are based on <i>F</i>^2^, conventional
<i>R</i>-factors <i>R</i> are based on <i>F</i>, with <i>F</i> set to zero for
negative <i>F</i>^2^. The threshold expression of <i>F</i>^2^ >
\s(<i>F</i>^2^) is used only for calculating <i>R</i>-factors(gt) <i>etc</i>.
and is not relevant to the choice of reflections for refinement.
<i>R</i>-factors based on <i>F</i>^2^ are statistically about twice as large
as those based on <i>F</i>, and <i>R</i>- factors based on ALL data will be
even larger.
;
_reflns_number_total     4276
_reflns_number_gt     2330
_reflns_threshold_expression     I>2\s(I)
_refine_ls_structure_factor_coef     Fsqd
_refine_ls_matrix_type     full
_refine_ls_R_factor_all     0.124
_refine_ls_R_factor_gt     0.068
_refine_ls_wR_factor_gt     0.126
_refine_ls_wR_factor_ref     0.146
_refine_ls_goodness_of_fit_ref     1.03
_refine_ls_restrained_S_all     1.03
_refine_ls_number_reflns     4276
_refine_ls_number_parameters     289
_refine_ls_number_restraints     0
_refine_ls_hydrogen_treatment     constr
_refine_ls_weighting_scheme     calc
_refine_ls_weighting_details
              'calc w=1/[\s^2^(Fo^2^)+(0.03P)^2^+3.2P] where P=(Fo^2^+2Fc^2^)/3'
_atom_sites_solution_hydrogens     geom
_atom_sites_solution_primary     direct
_atom_sites_solution_secondary     difmap
_refine_ls_shift/su_max     ?
_refine_ls_shift/su_max_lt     0.001
_refine_ls_shift/su_mean     0.000
_refine_diff_density_max     0.30
_refine_diff_density_min     -0.21
_refine_ls_extinction_method     none
_refine_ls_extinction_coef     ?
loop_
    _atom_type_symbol
    _atom_type_description
    _atom_type_scat_dispersion_real
    _atom_type_scat_dispersion_imag
    _atom_type_scat_source
    'C' 'C' 0.0033 0.0016
                         'International Tables Vol C Tables 4.2.6.8 and 6.1.1.4'
    'H' 'H' 0.0000 0.0000
                         'International Tables Vol C Tables 4.2.6.8 and 6.1.1.4'
    'N' 'N' 0.0061 0.0033
                         'International Tables Vol C Tables 4.2.6.8 and 6.1.1.4'
    'O' 'O' 0.0106 0.0060
                         'International Tables Vol C Tables 4.2.6.8 and 6.1.1.4'
    'P' 'P' 0.1023 0.0942
                         'International Tables Vol C Tables 4.2.6.8 and 6.1.1.4'
    'S' 'S' 0.1246 0.1234
                         'International Tables Vol C Tables 4.2.6.8 and 6.1.1.4'
_computing_data_collection     'CAD-4 Software (Enraf--Nonius,1989)'
_computing_cell_refinement     'CAD-4 Software (Enraf--Nonius,1989)'
_computing_data_reduction     'XCAD4 (Harms & Wocadlo,1995)'
_computing_structure_solution     'SHELXS97 (Sheldrick, 2008)'
_computing_structure_refinement     'SHELXL97 (Sheldrick, 2008)'
_computing_molecular_graphics     'SHELXTL (Sheldrick, 2008)'
_computing_publication_material     'SHELXL97 (Sheldrick, 2008)'
loop_
    _atom_site_type_symbol
    _atom_site_label
    _atom_site_fract_x
    _atom_site_fract_y
    _atom_site_fract_z
    _atom_site_U_iso_or_equiv
    _atom_site_adp_type
    _atom_site_calc_flag
    _atom_site_refinement_flags
    _atom_site_occupancy
    _atom_site_disorder_assembly
    _atom_site_disorder_group
    S S 0.11752(9) 0.17107(5) -0.10907(11) 0.0688(4) Uani d . 1 . .
    P P 0.23008(11) -0.02508(6) 0.20206(12) 0.0738(4) Uani d . 1 . .
    N N1 0.1765(3) 0.04373(17) -0.0120(3) 0.0700(10) Uani d . 1 . .
    H H1A 0.0966 0.0342 -0.0631 0.084 Uiso calc R 1 . .
    O O1 0.2443(4) -0.2713(2) -0.1562(4) 0.1097(12) Uani d . 1 . .
    C C1 0.1296(7) -0.2920(3) -0.2318(6) 0.113(2) Uani d . 1 . .
    H H1B 0.1350 -0.3368 -0.2631 0.185 Uiso calc R 1 . .
    H H1C 0.0906 -0.2603 -0.3007 0.185 Uiso calc R 1 . .
    H H1D 0.0769 -0.2945 -0.1885 0.185 Uiso calc R 1 . .
    N N2 0.3560(3) 0.19583(16) 0.0431(3) 0.0639(9) Uani d . 1 . .
    O O2 0.3525(4) 0.53251(19) -0.1632(4) 0.154(2) Uani d . 1 . .
    C C2 0.2280(7) -0.2053(3) -0.1134(7) 0.108(2) Uani d . 1 . .
    N N3 0.3379(3) 0.12947(16) 0.0636(3) 0.0699(10) Uani d . 1 . .
    O O3 0.1531(4) 0.52326(17) -0.2953(4) 0.1379(17) Uani d . 1 . .
    C C3 0.1235(6) -0.1701(3) -0.1297(6) 0.1072(19) Uani d . 1 . .
    H H3B 0.0416 -0.1890 -0.1795 0.129 Uiso calc R 1 . .
    N N4 0.2539(5) 0.4987(2) -0.2075(4) 0.0979(14) Uani d . 1 . .
    C C4 0.1299(4) -0.1052(2) -0.0755(5) 0.0913(16) Uani d . 1 . .
    H H4A 0.0530 -0.0821 -0.0911 0.110 Uiso calc R 1 . .
    O O4 0.2896(4) 0.04106(19) 0.2851(4) 0.1017(13) Uani d . 1 . .
    O O5 0.0918(3) -0.03805(17) 0.1673(3) 0.0877(10) Uani d . 1 . .
    C C5 0.2466(4) -0.0758(2) -0.0010(4) 0.0624(11) Uani d . 1 . .
    O O6 0.3218(3) -0.0846(2) 0.2736(3) 0.1005(12) Uani d . 1 . .
    C C6 0.3601(5) -0.1129(3) 0.0189(5) 0.0917(16) Uani d . 1 . .
    H H6A 0.4426 -0.0944 0.0683 0.110 Uiso calc R 1 . .
    C C7 0.3476(6) -0.1768(3) -0.0357(6) 0.0997(17) Uani d . 1 . .
    H H7A 0.4229 -0.2017 -0.0194 0.120 Uiso calc R 1 . .
    C C8 0.2618(4) -0.0111(2) 0.0683(4) 0.0660(12) Uani d . 1 . .
    H H8A 0.3527 0.0042 0.1000 0.079 Uiso calc R 1 . .
    C C9 0.2198(3) 0.1078(2) -0.0078(4) 0.0581(10) Uani d . 1 . .
    C C10 0.2513(3) 0.22694(18) -0.0425(4) 0.0560(10) Uani d . 1 . .
    C C11 0.2495(3) 0.29723(19) -0.0822(3) 0.0553(10) Uani d . 1 . .
    C C12 0.1363(3) 0.32734(19) -0.1726(4) 0.0656(12) Uani d . 1 . .
    H H12A 0.0584 0.3026 -0.2044 0.079 Uiso calc R 1 . .
    C C13 0.1361(4) 0.3941(2) -0.2172(4) 0.0795(14) Uani d . 1 . .
    H H13A 0.0599 0.4130 -0.2800 0.095 Uiso calc R 1 . .
    C C14 0.2518(4) 0.4315(2) -0.1658(4) 0.0774(13) Uani d . 1 . .
    C C15 0.3662(4) 0.4028(2) -0.0697(4) 0.0732(13) Uani d . 1 . .
    H H15A 0.4426 0.4287 -0.0333 0.088 Uiso calc R 1 . .
    C C16 0.3654(3) 0.3367(2) -0.0296(4) 0.0698(12) Uani d . 1 . .
    H H16A 0.4417 0.3177 0.0328 0.084 Uiso calc R 1 . .
    C C17 0.2907(7) 0.1293(4) 0.4169(7) 0.118(3) Uani d . 1 . .
    H H17A 0.2690 0.1414 0.4830 0.177 Uiso calc R 1 . .
    H H17B 0.2346 0.1539 0.3418 0.177 Uiso calc R 1 . .
    H H17C 0.3802 0.1413 0.4413 0.177 Uiso calc R 1 . .
    C C18 0.2731(7) 0.0561(3) 0.3935(7) 0.124(2) Uani d . 1 . .
    H H18A 0.3368 0.0309 0.4653 0.151 Uiso calc R 1 . .
    H H18B 0.1863 0.0425 0.3798 0.151 Uiso calc R 1 . .
    C C19 0.2659(6) -0.2016(3) 0.2448(6) 0.121(2) Uani d . 1 . .
    H H19A 0.2385 -0.2397 0.2783 0.182 Uiso calc R 1 . .
    H H19B 0.3481 -0.2123 0.2461 0.182 Uiso calc R 1 . .
    H H19C 0.2014 -0.1930 0.1600 0.182 Uiso calc R 1 . .
    C C20 0.2802(6) -0.1418(3) 0.3193(6) 0.1095(18) Uani d . 1 . .
    H H20A 0.1973 -0.1313 0.3184 0.131 Uiso calc R 1 . .
    H H20B 0.3437 -0.1510 0.4055 0.131 Uiso calc R 1 . .
loop_
    _atom_site_aniso_label
    _atom_site_aniso_U_11
    _atom_site_aniso_U_22
    _atom_site_aniso_U_33
    _atom_site_aniso_U_12
    _atom_site_aniso_U_13
    _atom_site_aniso_U_23
    S 0.0357(5) 0.0488(6) 0.0856(8) -0.0028(5) -0.0039(5) 0.0022(6)
    P 0.0516(7) 0.0748(8) 0.0725(8) 0.0008(6) 0.0087(6) -0.0038(7)
    N1 0.0389(18) 0.057(2) 0.085(2) -0.0010(16) 0.0027(17) 0.0111(18)
    O1 0.118(3) 0.102(3) 0.107(3) 0.011(3) 0.094(3) -0.013(2)
    C1 0.119(5) 0.123(6) 0.110(5) 0.008(5) 0.068(5) 0.014(4)
    N2 0.0360(17) 0.051(2) 0.073(2) -0.0047(15) -0.0024(15) 0.0008(17)
    O2 0.135(4) 0.066(2) 0.163(4) -0.040(2) -0.018(3) 0.012(2)
    C2 0.137(6) 0.048(3) 0.168(6) -0.007(3) 0.095(5) -0.018(3)
    N3 0.0392(18) 0.050(2) 0.087(2) 0.0054(15) -0.0002(17) 0.0068(18)
    O3 0.130(3) 0.059(2) 0.148(4) 0.018(2) -0.003(3) 0.015(2)
    C3 0.100(4) 0.073(4) 0.150(5) -0.031(3) 0.058(4) -0.039(4)
    N4 0.091(3) 0.057(3) 0.096(3) -0.002(2) 0.001(3) 0.001(2)
    C4 0.066(3) 0.058(3) 0.124(4) -0.014(2) 0.020(3) -0.015(3)
    O4 0.117(3) 0.097(3) 0.113(3) -0.037(2) 0.036(3) -0.049(2)
    O5 0.0603(19) 0.104(2) 0.091(2) 0.0058(17) 0.0280(17) 0.0085(19)
    C5 0.055(2) 0.050(2) 0.082(3) -0.001(2) 0.031(2) 0.000(2)
    O6 0.068(2) 0.101(3) 0.104(3) 0.019(2) 0.0099(19) 0.043(2)
    C6 0.073(3) 0.080(4) 0.136(5) 0.002(3) 0.060(3) -0.008(3)
    C7 0.116(5) 0.062(3) 0.151(5) 0.024(3) 0.086(4) 0.017(3)
    C8 0.036(2) 0.057(3) 0.096(3) 0.0057(18) 0.023(2) 0.006(2)
    C9 0.032(2) 0.051(2) 0.072(3) 0.0090(17) 0.0069(18) 0.006(2)
    C10 0.0327(19) 0.042(2) 0.072(3) -0.0039(16) 0.0058(18) -0.0128(19)
    C11 0.040(2) 0.052(2) 0.055(2) 0.0013(17) 0.0056(17) -0.0093(19)
    C12 0.041(2) 0.041(2) 0.076(3) -0.0024(17) -0.0062(19) 0.001(2)
    C13 0.055(3) 0.046(2) 0.089(3) -0.002(2) -0.009(2) 0.012(2)
    C14 0.063(3) 0.052(3) 0.084(3) 0.000(2) 0.006(2) -0.002(2)
    C15 0.046(2) 0.065(3) 0.085(3) -0.009(2) 0.009(2) 0.003(2)
    C16 0.039(2) 0.051(2) 0.080(3) 0.0010(18) -0.0073(19) 0.004(2)
    C17 0.129(7) 0.116(7) 0.109(6) 0.002(6) -0.037(5) -0.029(6)
    C18 0.136(6) 0.108(5) 0.127(6) -0.003(4) 0.071(5) -0.018(4)
    C19 0.124(5) 0.111(5) 0.133(5) -0.007(4) 0.063(4) -0.004(4)
    C20 0.106(4) 0.113(5) 0.110(5) 0.010(4) 0.050(4) 0.025(4)
_geom_special_details
;
All e.s.d.'s (except the e.s.d. in the dihedral angle between two l.s. planes)
are estimated using the full covariance matrix. The cell e.s.d.'s are taken
into account individually in the estimation of e.s.d.'s in distances, angles
and torsion angles; correlations between e.s.d.'s in cell parameters are only
used when they are defined by crystal symmetry. An approximate (isotropic)
treatment of cell e.s.d.'s is used for estimating e.s.d.'s involving l.s.
planes.
;
loop_
    _geom_bond_atom_site_label_1
    _geom_bond_atom_site_label_2
    _geom_bond_site_symmetry_2
    _geom_bond_distance
    _geom_bond_publ_flag
    S C10 . 1.749(3) ?
    S C9 . 1.750(4) ?
    P O5 . 1.468(3) ?
    P O6 . 1.535(3) ?
    P O4 . 1.577(3) ?
    P C8 . 1.816(5) ?
    N1 C9 . 1.332(5) ?
    N1 C8 . 1.469(5) ?
    N1 H1A . 0.8600 ?
    O1 C1 . 1.276(6) ?
    O1 C2 . 1.423(6) ?
    C1 H1B . 0.9600 ?
    C1 H1C . 0.9600 ?
    C1 H1D . 0.9600 ?
    N2 C10 . 1.318(4) ?
    N2 N3 . 1.346(4) ?
    O2 N4 . 1.203(5) ?
    C2 C3 . 1.316(7) ?
    C2 C7 . 1.376(7) ?
    N3 C9 . 1.301(4) ?
    O3 N4 . 1.251(5) ?
    C3 C4 . 1.404(6) ?
    C3 H3B . 0.9300 ?
    N4 C14 . 1.402(6) ?
    C4 C5 . 1.352(5) ?
    C4 H4A . 0.9300 ?
    O4 C18 . 1.423(7) ?
    C5 C6 . 1.412(6) ?
    C5 C8 . 1.471(5) ?
    O6 C20 . 1.415(6) ?
    C6 C7 . 1.381(7) ?
    C6 H6A . 0.9300 ?
    C7 H7A . 0.9300 ?
    C8 H8A . 0.9800 ?
    C10 C11 . 1.442(5) ?
    C11 C12 . 1.386(5) ?
    C11 C16 . 1.411(5) ?
    C12 C13 . 1.402(5) ?
    C12 H12A . 0.9300 ?
    C13 C14 . 1.387(5) ?
    C13 H13A . 0.9300 ?
    C14 C15 . 1.408(5) ?
    C15 C16 . 1.373(5) ?
    C15 H15A . 0.9300 ?
    C16 H16A . 0.9300 ?
    C17 C18 . 1.446(8) ?
    C17 H17A . 0.9600 ?
    C17 H17B . 0.9600 ?
    C17 H17C . 0.9600 ?
    C18 H18A . 0.9700 ?
    C18 H18B . 0.9700 ?
    C19 C20 . 1.426(7) ?
    C19 H19A . 0.9600 ?
    C19 H19B . 0.9600 ?
    C19 H19C . 0.9600 ?
    C20 H20A . 0.9700 ?
    C20 H20B . 0.9700 ?
loop_
    _geom_angle_atom_site_label_1
    _geom_angle_atom_site_label_2
    _geom_angle_atom_site_label_3
    _geom_angle_site_symmetry_1
    _geom_angle_site_symmetry_3
    _geom_angle
    _geom_angle_publ_flag
    C10 S C9 . . 87.00(18) ?
    O5 P O6 . . 114.1(2) ?
    O5 P O4 . . 114.9(2) ?
    O6 P O4 . . 105.8(2) ?
    O5 P C8 . . 113.63(19) ?
    O6 P C8 . . 104.0(2) ?
    O4 P C8 . . 103.3(2) ?
    C9 N1 C8 . . 121.8(3) ?
    C9 N1 H1A . . 119.1 ?
    C8 N1 H1A . . 119.1 ?
    C1 O1 C2 . . 106.1(5) ?
    O1 C1 H1B . . 109.5 ?
    O1 C1 H1C . . 109.5 ?
    H1B C1 H1C . . 109.5 ?
    O1 C1 H1D . . 109.5 ?
    H1B C1 H1D . . 109.5 ?
    H1C C1 H1D . . 109.5 ?
    C10 N2 N3 . . 114.8(3) ?
    C3 C2 C7 . . 116.9(5) ?
    C3 C2 O1 . . 132.5(6) ?
    C7 C2 O1 . . 110.5(6) ?
    C9 N3 N2 . . 113.1(3) ?
    C2 C3 C4 . . 123.1(5) ?
    C2 C3 H3B . . 118.5 ?
    C4 C3 H3B . . 118.5 ?
    O2 N4 O3 . . 119.1(4) ?
    O2 N4 C14 . . 121.2(4) ?
    O3 N4 C14 . . 119.7(4) ?
    C5 C4 C3 . . 120.8(5) ?
    C5 C4 H4A . . 119.6 ?
    C3 C4 H4A . . 119.6 ?
    C18 O4 P . . 122.8(4) ?
    C4 C5 C6 . . 117.2(4) ?
    C4 C5 C8 . . 124.1(4) ?
    C6 C5 C8 . . 118.5(4) ?
    C20 O6 P . . 122.7(3) ?
    C7 C6 C5 . . 119.4(5) ?
    C7 C6 H6A . . 120.3 ?
    C5 C6 H6A . . 120.3 ?
    C2 C7 C6 . . 122.5(5) ?
    C2 C7 H7A . . 118.7 ?
    C6 C7 H7A . . 118.7 ?
    N1 C8 C5 . . 112.2(3) ?
    N1 C8 P . . 110.0(3) ?
    C5 C8 P . . 110.4(3) ?
    N1 C8 H8A . . 108.0 ?
    C5 C8 H8A . . 108.0 ?
    P C8 H8A . . 108.0 ?
    N3 C9 N1 . . 125.9(3) ?
    N3 C9 S . . 113.4(3) ?
    N1 C9 S . . 120.6(3) ?
    N2 C10 C11 . . 124.1(3) ?
    N2 C10 S . . 111.7(3) ?
    C11 C10 S . . 124.0(3) ?
    C12 C11 C16 . . 118.6(4) ?
    C12 C11 C10 . . 121.6(3) ?
    C16 C11 C10 . . 119.8(3) ?
    C11 C12 C13 . . 121.7(4) ?
    C11 C12 H12A . . 119.1 ?
    C13 C12 H12A . . 119.1 ?
    C14 C13 C12 . . 118.6(4) ?
    C14 C13 H13A . . 120.7 ?
    C12 C13 H13A . . 120.7 ?
    C13 C14 N4 . . 119.8(4) ?
    C13 C14 C15 . . 120.3(4) ?
    N4 C14 C15 . . 119.8(4) ?
    C16 C15 C14 . . 120.2(4) ?
    C16 C15 H15A . . 119.9 ?
    C14 C15 H15A . . 119.9 ?
    C15 C16 C11 . . 120.5(3) ?
    C15 C16 H16A . . 119.8 ?
    C11 C16 H16A . . 119.8 ?
    C18 C17 H17A . . 109.5 ?
    C18 C17 H17B . . 109.5 ?
    H17A C17 H17B . . 109.5 ?
    C18 C17 H17C . . 109.5 ?
    H17A C17 H17C . . 109.5 ?
    H17B C17 H17C . . 109.5 ?
    O4 C18 C17 . . 108.2(6) ?
    O4 C18 H18A . . 110.1 ?
    C17 C18 H18A . . 110.1 ?
    O4 C18 H18B . . 110.1 ?
    C17 C18 H18B . . 110.1 ?
    H18A C18 H18B . . 108.4 ?
    C20 C19 H19A . . 109.5 ?
    C20 C19 H19B . . 109.5 ?
    H19A C19 H19B . . 109.5 ?
    C20 C19 H19C . . 109.5 ?
    H19A C19 H19C . . 109.5 ?
    H19B C19 H19C . . 109.5 ?
    O6 C20 C19 . . 111.2(5) ?
    O6 C20 H20A . . 109.4 ?
    C19 C20 H20A . . 109.4 ?
    O6 C20 H20B . . 109.4 ?
    C19 C20 H20B . . 109.4 ?
    H20A C20 H20B . . 108.0 ?
loop_
    _geom_torsion_atom_site_label_1
    _geom_torsion_atom_site_label_2
    _geom_torsion_atom_site_label_3
    _geom_torsion_atom_site_label_4
    _geom_torsion_site_symmetry_1
    _geom_torsion_site_symmetry_2
    _geom_torsion_site_symmetry_3
    _geom_torsion_site_symmetry_4
    _geom_torsion
    _geom_torsion_publ_flag
    C1 O1 C2 C3 . . . . 6.7(9) ?
    C1 O1 C2 C7 . . . . -176.9(5) ?
    C10 N2 N3 C9 . . . . 1.4(5) ?
    C7 C2 C3 C4 . . . . 2.2(10) ?
    O1 C2 C3 C4 . . . . 178.5(6) ?
    C2 C3 C4 C5 . . . . -0.9(9) ?
    O5 P O4 C18 . . . . 48.1(5) ?
    O6 P O4 C18 . . . . -78.7(5) ?
    C8 P O4 C18 . . . . 172.4(5) ?
    C3 C4 C5 C6 . . . . 0.3(8) ?
    C3 C4 C5 C8 . . . . -174.3(5) ?
    O5 P O6 C20 . . . . -9.6(5) ?
    O4 P O6 C20 . . . . 117.7(5) ?
    C8 P O6 C20 . . . . -133.9(4) ?
    C4 C5 C6 C7 . . . . -1.1(7) ?
    C8 C5 C6 C7 . . . . 173.8(5) ?
    C3 C2 C7 C6 . . . . -3.0(9) ?
    O1 C2 C7 C6 . . . . 179.9(5) ?
    C5 C6 C7 C2 . . . . 2.5(9) ?
    C9 N1 C8 C5 . . . . -136.1(4) ?
    C9 N1 C8 P . . . . 100.6(4) ?
    C4 C5 C8 N1 . . . . -49.1(6) ?
    C6 C5 C8 N1 . . . . 136.4(4) ?
    C4 C5 C8 P . . . . 74.1(5) ?
    C6 C5 C8 P . . . . -100.5(4) ?
    O5 P C8 N1 . . . . 53.6(3) ?
    O6 P C8 N1 . . . . 178.1(3) ?
    O4 P C8 N1 . . . . -71.6(3) ?
    O5 P C8 C5 . . . . -70.8(3) ?
    O6 P C8 C5 . . . . 53.7(3) ?
    O4 P C8 C5 . . . . 164.0(3) ?
    N2 N3 C9 N1 . . . . 176.5(4) ?
    N2 N3 C9 S . . . . -0.5(5) ?
    C8 N1 C9 N3 . . . . 0.6(7) ?
    C8 N1 C9 S . . . . 177.5(3) ?
    C10 S C9 N3 . . . . -0.3(3) ?
    C10 S C9 N1 . . . . -177.5(4) ?
    N3 N2 C10 C11 . . . . -177.9(4) ?
    N3 N2 C10 S . . . . -1.6(5) ?
    C9 S C10 N2 . . . . 1.0(3) ?
    C9 S C10 C11 . . . . 177.4(4) ?
    N2 C10 C11 C12 . . . . -179.8(4) ?
    S C10 C11 C12 . . . . 4.3(6) ?
    N2 C10 C11 C16 . . . . 0.9(6) ?
    S C10 C11 C16 . . . . -175.0(3) ?
    C16 C11 C12 C13 . . . . 3.5(6) ?
    C10 C11 C12 C13 . . . . -175.8(4) ?
    C11 C12 C13 C14 . . . . -2.3(7) ?
    C12 C13 C14 N4 . . . . -179.2(4) ?
    C12 C13 C14 C15 . . . . -0.8(7) ?
    O2 N4 C14 C13 . . . . 178.9(5) ?
    O3 N4 C14 C13 . . . . -3.6(8) ?
    O2 N4 C14 C15 . . . . 0.5(8) ?
    O3 N4 C14 C15 . . . . 177.9(5) ?
    C13 C14 C15 C16 . . . . 2.5(7) ?
    N4 C14 C15 C16 . . . . -179.1(5) ?
    C14 C15 C16 C11 . . . . -1.2(7) ?
    C12 C11 C16 C15 . . . . -1.7(7) ?
    C10 C11 C16 C15 . . . . 177.6(4) ?
    P O4 C18 C17 . . . . -157.3(5) ?
    P O6 C20 C19 . . . . 105.9(5) ?
loop_
    _geom_hbond_atom_site_label_D
    _geom_hbond_atom_site_label_H
    _geom_hbond_atom_site_label_A
    _geom_hbond_site_symmetry_A
    _geom_hbond_distance_DH
    _geom_hbond_distance_HA
    _geom_hbond_distance_DA
    _geom_hbond_angle_DHA
    _geom_hbond_publ_flag
    N1 H1A O5 3_555 0.86 1.94 2.782(6) 165 yes
