# Supplementary material for: Diethyl {(4-methoxy­phen­yl)[5-(4-nitro­phen­yl)-1,3,4-thia­diazol-2-ylamino]meth­yl}phospho­nate
Source: Acta Crystallogr Sect E Struct Rep Online. 2008 Jul 5;64(Pt 8):o1376. doi: 10.1107/S1600536808017364 (PMC2962010; doi:10.1107/S1600536808017364)
Supplement: Supplementary file 2 [file e-64-o1376-Isup2.hkl]

# 
# h,k,l, Fc-squared, Fo-squared, sigma(Fo-squared) and status flag 
# 
data_I
_shelx_title ' W in P2(1)/n' 
_shelx_refln_list_code          4 
_shelx_F_calc_maximum      395.65 
_exptl_crystal_F_000      1000.00 
_reflns_d_resolution_high  0.8342 
 
loop_ 
 _symmetry_equiv_pos_as_xyz 
 'x, y, z' 
 '-x+1/2, y+1/2, -z+1/2' 
 '-x, -y, -z' 
 'x-1/2, -y-1/2, z-1/2' 
 
_cell_length_a    11.4810 
_cell_length_b    19.4260 
_cell_length_c    11.9600 
_cell_angle_alpha  90.000 
_cell_angle_beta  117.080 
_cell_angle_gamma  90.000 
 
_shelx_F_squared_multiplier     1.000 
 
loop_ 
 _refln_index_h 
 _refln_index_k 
 _refln_index_l 
 _refln_F_squared_calc 
 _refln_F_squared_meas 
 _refln_F_squared_sigma 
 _refln_observed_status 
   2   0   0   156542.13   152495.59    485.63 o 
   4   0   0     1228.52     1053.31      4.84 o 
   6   0   0     1471.43     1395.85     21.34 o 
   8   0   0     5643.63     6116.06     56.09 o 
  10   0   0      648.49      655.61     26.67 o 
  12   0   0        3.90        3.69     14.74 o 
   1   1   0      523.43      513.03      4.94 o 
   2   1   0       52.54       76.80      3.38 o 
   3   1   0      444.46      481.06      7.72 o 
   4   1   0       17.05       14.64      3.80 o 
   5   1   0     1182.41     1098.49     15.96 o 
   6   1   0       72.84       44.40      7.19 o 
   7   1   0      271.58      292.84     18.25 o 
   8   1   0       80.67       68.30     13.78 o 
   9   1   0      671.84      705.78     27.02 o 
  10   1   0       57.32       94.82     17.06 o 
  11   1   0       37.29       38.31     14.78 o 
  12   1   0       59.70       52.62     16.68 o 
   0   2   0     5492.05     5137.24     63.67 o 
   1   2   0     5195.87     4865.63     60.41 o 
   2   2   0     4921.08     5255.30     82.19 o 
   3   2   0       45.06       66.48      4.91 o 
   4   2   0     1653.33     1630.21     18.40 o 
   5   2   0      171.79      198.22      9.47 o 
   6   2   0       28.10       22.05      7.98 o 
   7   2   0      136.37      172.87     11.65 o 
   8   2   0      254.82      286.16     16.29 o 
   9   2   0      207.03      207.39     17.75 o 
  10   2   0        0.84       21.68     15.38 o 
  11   2   0       93.88      107.44     17.44 o 
  12   2   0       51.81       35.05     18.20 o 
   1   3   0      704.88      612.47      5.73 o 
   2   3   0       97.54       61.51      2.85 o 
   3   3   0     1419.85     1265.68     11.80 o 
   4   3   0      519.96      465.71     14.48 o 
   5   3   0     1113.80     1066.64     14.87 o 
   6   3   0        0.80        1.14      7.09 o 
   7   3   0      108.63       90.81     10.76 o 
   8   3   0      157.83      204.97     13.57 o 
   9   3   0      262.31      286.13     17.88 o 
  10   3   0       32.68       66.54     15.02 o 
  11   3   0        0.03       15.91     15.91 o 
  12   3   0        0.89        7.78     16.27 o 
   0   4   0      445.82      413.68      5.15 o 
   1   4   0       71.94       37.05      2.02 o 
   2   4   0     5237.29     5318.96      2.00 o 
   3   4   0     1714.71     1876.77      9.90 o 
   4   4   0     9738.97     9496.64    159.29 o 
   5   4   0       92.30       84.83      7.66 o 
   6   4   0     2235.57     2448.71     25.43 o 
   7   4   0     1604.12     1781.41     25.79 o 
   8   4   0        1.28        6.41     11.55 o 
   9   4   0      176.73      171.65     15.93 o 
  10   4   0       33.92       63.46     16.04 o 
  11   4   0       21.43       17.93     16.42 o 
  12   4   0      167.76      136.77     21.44 o 
   1   5   0      172.01      149.42      3.98 o 
   2   5   0     1284.83     1336.65     12.78 o 
   3   5   0      102.16       63.99      4.10 o 
   4   5   0      104.67      132.45      6.08 o 
   5   5   0        2.02       11.32      5.67 o 
   6   5   0        0.10        0.54      6.76 o 
   7   5   0       43.40       37.05      9.27 o 
   8   5   0      979.69     1022.07     23.65 o 
   9   5   0       50.79       64.72     13.92 o 
  10   5   0      508.11      526.45     25.94 o 
  11   5   0       22.37        1.52     16.91 o 
   0   6   0     8346.51     7465.08    107.86 o 
   1   6   0      592.67      511.80      2.40 o 
   2   6   0        9.51        2.40      2.40 o 
   3   6   0     3010.03     2804.08     19.32 o 
   4   6   0     3156.85     2839.42     21.71 o 
   5   6   0     4911.00     5182.54     33.39 o 
   6   6   0       32.48       26.31      8.30 o 
   7   6   0      238.74      215.27     13.83 o 
   8   6   0      715.62      848.29     23.63 o 
   9   6   0       12.72        6.31     14.00 o 
  10   6   0        5.00       16.54     15.80 o 
  11   6   0       28.47        0.79     18.10 o 
   1   7   0      155.59      161.55      6.01 o 
   2   7   0       41.64       59.74      4.02 o 
   3   7   0       26.88       43.14      4.57 o 
   4   7   0      171.60      159.30      7.01 o 
   5   7   0      129.09      131.07      7.56 o 
   6   7   0     1397.93     1531.95     21.84 o 
   7   7   0        1.69        9.24      9.24 o 
   8   7   0      221.39      216.62     15.38 o 
   9   7   0       89.88       93.77     14.80 o 
  10   7   0        3.52        4.57     12.17 o 
  11   7   0       20.31       14.43     19.24 o 
   0   8   0     2183.50     2286.96     19.90 o 
   1   8   0     1416.69     1425.82      2.84 o 
   2   8   0      102.03      104.78      4.91 o 
   3   8   0     1156.03     1176.26     15.16 o 
   4   8   0      940.58      832.97     13.76 o 
   5   8   0     2524.82     2620.68     25.84 o 
   6   8   0        0.12        3.13      7.88 o 
   7   8   0      212.10      212.29     13.37 o 
   8   8   0       76.37       70.36     13.57 o 
   9   8   0        0.56        4.27     14.23 o 
  10   8   0        5.88        4.62     15.43 o 
  11   8   0       42.16       45.74     19.60 o 
   1   9   0     2474.50     2814.05     20.62 o 
   2   9   0      625.31      706.26     11.27 o 
   3   9   0     1158.93     1314.07     15.90 o 
   4   9   0      251.88      208.99      8.60 o 
   5   9   0      728.61      747.03     15.58 o 
   6   9   0      200.78      232.82     10.64 o 
   7   9   0      270.87      304.94     15.91 o 
   8   9   0      157.45      158.57     15.01 o 
   9   9   0       21.91       32.35     13.66 o 
  10   9   0        8.63       30.45     17.18 o 
  11   9   0        2.06       37.33     19.09 o 
   0  10   0      987.31      881.49     20.83 o 
   1  10   0     1832.61     1904.12     18.54 o 
   2  10   0      319.17      275.38      4.70 o 
   3  10   0      169.88      136.89      7.48 o 
   4  10   0       33.03       24.19      6.95 o 
   5  10   0      347.42      311.45      6.96 o 
   6  10   0       23.32       53.73      9.76 o 
   7  10   0      588.06      597.07     19.74 o 
   8  10   0      162.41      203.76     16.53 o 
   9  10   0       10.36        8.74     13.10 o 
  10  10   0       73.63       56.15     19.78 o 
  11  10   0      183.25      142.99     24.38 o 
   1  11   0       20.18        5.19      5.19 o 
   2  11   0     1298.17     1388.02     15.35 o 
   3  11   0        6.48        1.37      4.99 o 
   4  11   0      173.50      188.27      6.19 o 
   5  11   0       85.86       65.58      9.18 o 
   6  11   0       69.53       57.15     10.55 o 
   7  11   0        1.45        7.32     11.58 o 
   8  11   0        8.26       28.91     13.45 o 
   9  11   0      157.33      127.75     17.73 o 
  10  11   0       39.28       82.54     20.03 o 
   0  12   0       55.71       76.50      5.24 o 
   1  12   0     1105.61     1125.24     14.75 o 
   2  12   0      510.36      508.92      8.59 o 
   3  12   0      617.14      660.85     11.67 o 
   4  12   0      609.69      650.02     11.28 o 
   5  12   0      222.32      268.12      7.86 o 
   6  12   0       69.85      104.68     11.95 o 
   7  12   0       80.93       78.52     13.09 o 
   8  12   0      401.21      341.02     21.23 o 
   9  12   0       97.98       84.72     16.50 o 
  10  12   0        8.19        4.05     18.68 o 
   1  13   0        5.43       12.48      6.01 o 
   2  13   0      615.40      642.99     12.16 o 
   3  13   0        3.78        7.23      7.23 o 
   4  13   0        0.05        6.07      7.60 o 
   5  13   0      103.31      105.12     12.98 o 
   6  13   0      256.55      237.19     15.20 o 
   7  13   0      210.42      223.16     17.86 o 
   8  13   0        1.22        9.08     14.66 o 
   9  13   0        8.69       14.48     17.51 o 
  10  13   0       17.94       44.37     18.91 o 
   0  14   0     1893.26     1912.74     28.93 o 
   1  14   0      246.11      266.88     10.57 o 
   2  14   0       78.90       76.46      9.20 o 
   3  14   0       44.33       55.37      9.98 o 
   4  14   0     2528.91     2626.49     32.41 o 
   5  14   0       56.78       59.94     10.59 o 
   6  14   0      190.46      209.54     15.60 o 
   7  14   0       64.07       60.04     14.35 o 
   8  14   0       57.27       66.90     14.25 o 
   9  14   0        5.71       23.98     17.01 o 
   1  15   0      783.49      827.73     19.01 o 
   2  15   0      326.66      347.60     14.54 o 
   3  15   0      742.18      689.21     20.12 o 
   4  15   0       46.82       64.85     12.43 o 
   5  15   0      118.82      149.25     15.51 o 
   6  15   0       23.95        1.24     13.56 o 
   7  15   0       33.03       46.10     15.37 o 
   8  15   0        6.28       41.34     13.78 o 
   9  15   0      111.70      120.00     20.39 o 
   0  16   0      365.47      301.35     17.16 o 
   1  16   0      924.44      818.78     21.45 o 
   2  16   0       19.59        3.64     10.92 o 
   3  16   0     1445.80     1282.35     26.18 o 
   4  16   0       43.98       55.78     12.28 o 
   5  16   0     1072.10     1380.39     14.21 o 
   6  16   0        3.92        1.90     13.93 o 
   7  16   0      237.20      209.00     19.13 o 
   8  16   0       13.30        5.90     16.22 o 
   1  17   0       15.32        3.84     12.08 o 
   2  17   0      244.89      307.87     15.64 o 
   3  17   0        0.16       12.15     12.15 o 
   4  17   0      111.37      127.98     12.09 o 
   5  17   0       63.86       57.79     15.21 o 
   6  17   0        7.17       24.03     13.63 o 
   7  17   0       10.39       20.21     16.03 o 
   8  17   0        7.83       22.48     18.71 o 
   0  18   0      117.29      108.29     15.57 o 
   1  18   0        0.33       10.55     11.16 o 
   2  18   0       17.07       11.74     11.17 o 
   3  18   0      161.15      108.39     14.26 o 
   4  18   0      212.99      161.27     16.02 o 
   5  18   0       16.70       38.08     12.49 o 
   6  18   0       13.88       31.19     13.93 o 
   7  18   0       44.38        2.84     17.72 o 
   1  19   0       22.45       39.39     13.57 o 
   2  19   0      202.28      208.55     16.17 o 
   3  19   0       62.88       58.19     13.52 o 
   4  19   0       14.39        9.75     12.18 o 
   5  19   0        1.03        1.28     12.79 o 
   6  19   0      142.32      144.01     18.25 o 
   7  19   0       22.45       30.18     17.96 o 
   0  20   0      237.40      267.89     22.20 o 
   1  20   0      107.33      141.48     18.03 o 
   2  20   0       13.08       13.73     13.73 o 
   3  20   0       18.12       19.33     12.68 o 
   4  20   0       36.10        1.24     12.47 o 
   5  20   0        4.19        4.56     13.69 o 
   6  20   0       11.58       14.40     16.47 o 
   1  21   0       20.47        3.71     17.09 o 
   2  21   0       61.79       66.92     14.13 o 
   3  21   0       10.91        8.03     14.22 o 
   4  21   0        0.77       10.17     14.63 o 
   5  21   0       13.95       16.52     16.52 o 
   0  22   0       37.38        9.51     21.92 o 
   1  22   0       17.31        7.13     17.44 o 
   2  22   0       16.63       14.49     14.49 o 
   3  22   0       31.31       45.39     15.76 o 
   1  23   0       20.52       54.98     21.15 o 
 -11   0   1       10.74       30.32     20.85 o 
  -9   0   1        7.49       12.03     19.25 o 
  -7   0   1      107.90       73.85      9.75 o 
  -5   0   1     4049.90     4763.93     28.29 o 
  -3   0   1    14806.07    15605.87    183.54 o 
  -1   0   1       80.63       70.11      1.79 o 
   1   0   1     1700.37     1652.91     49.78 o 
   3   0   1     6825.85     7431.73    128.91 o 
   5   0   1     1972.20     2085.10     27.67 o 
   7   0   1     2633.18     2957.47     21.77 o 
   9   0   1     2065.32     1951.42     34.06 o 
  11   0   1       83.92       92.11     15.45 o 
 -12   1   1       12.89       38.44     21.58 o 
 -11   1   1        4.25        5.10     19.55 o 
 -10   1   1        4.96       19.13     18.38 o 
  -9   1   1      498.86      512.35     24.11 o 
  -8   1   1        2.92        1.59     10.56 o 
  -7   1   1       19.56       25.38      7.89 o 
  -6   1   1       25.18       11.89      5.69 o 
  -5   1   1     2249.24     2353.63     21.57 o 
  -4   1   1      219.68      219.33      6.75 o 
  -3   1   1      430.93      471.25      6.77 o 
  -2   1   1     2791.07     2857.64     55.60 o 
  -1   1   1     2636.25     2601.72     44.27 o 
   0   1   1     9889.14     9686.93    394.61 o 
   1   1   1     1109.16     1089.73     10.29 o 
   2   1   1       28.15       36.42      1.97 o 
   3   1   1      863.86      860.53      8.82 o 
   4   1   1     2053.75     2487.37     15.13 o 
   5   1   1       27.69       20.87      4.96 o 
   6   1   1       91.23       96.48     10.15 o 
   7   1   1      669.64      667.73      9.09 o 
   8   1   1      289.70      299.89     18.49 o 
   9   1   1       79.87       62.69     15.98 o 
  10   1   1       16.57       31.55     14.24 o 
  11   1   1       32.95       39.32     14.52 o 
 -12   2   1        1.42       18.30     20.03 o 
 -11   2   1       24.12       17.20     16.42 o 
 -10   2   1      548.89      575.13     25.10 o 
  -9   2   1       30.98        1.23     12.38 o 
  -8   2   1      181.02      116.59     10.45 o 
  -7   2   1     1146.73     1265.47     18.64 o 
  -6   2   1      287.12      267.55      9.73 o 
  -5   2   1     2575.65     2673.13     19.79 o 
  -4   2   1        4.00        2.62      2.62 o 
  -3   2   1     1139.36     1117.95     11.43 o 
  -2   2   1     1355.49     1404.90      6.42 o 
  -1   2   1    10558.23    10472.83     89.69 o 
   0   2   1       67.43       65.59      1.40 o 
   1   2   1     6822.65     6957.67     85.61 o 
   2   2   1     1847.05     1494.39     11.27 o 
   3   2   1       34.93       34.10      4.05 o 
   4   2   1       12.53        4.34      3.46 o 
   5   2   1      137.41      126.69      6.64 o 
   6   2   1        0.47       11.96      6.24 o 
   7   2   1      319.86      256.32     13.55 o 
   8   2   1       55.30       74.04     12.07 o 
   9   2   1      133.05      165.30     13.30 o 
  10   2   1        4.06        5.82     14.90 o 
  11   2   1        1.12        6.41     14.11 o 
 -12   3   1       49.42       44.59     21.46 o 
 -11   3   1        0.53        0.74     16.31 o 
 -10   3   1      100.57      108.16     15.84 o 
  -9   3   1        5.95       16.96     11.11 o 
  -8   3   1      998.12     1021.74     19.75 o 
  -7   3   1       91.17       82.52      9.76 o 
  -6   3   1      378.63      446.49     10.52 o 
  -5   3   1      310.39      358.24      9.35 o 
  -4   3   1     3018.29     3183.44     18.48 o 
  -3   3   1      176.72      209.35      4.75 o 
  -2   3   1     1112.19      998.55     11.65 o 
  -1   3   1        2.92        0.53      2.40 o 
   0   3   1     1560.19     1492.12     53.93 o 
   1   3   1     2127.20     2334.24     12.80 o 
   2   3   1     3540.60     3860.51     18.28 o 
   3   3   1      180.48      181.89      3.68 o 
   4   3   1     2913.70     2712.43     20.61 o 
   5   3   1      403.82      372.73      9.80 o 
   6   3   1       76.11       82.16      7.70 o 
   7   3   1     1091.87     1109.22     21.42 o 
   8   3   1       49.51       82.61     12.23 o 
   9   3   1      322.18      259.78     18.88 o 
  10   3   1      269.45      231.63     21.62 o 
  11   3   1       53.01       44.79     15.61 o 
 -12   4   1        0.34        7.15     18.30 o 
 -11   4   1       91.75       56.10     18.70 o 
 -10   4   1      174.11      168.72     17.41 o 
  -9   4   1       56.20       54.16     11.52 o 
  -8   4   1        2.43       10.25      9.82 o 
  -7   4   1      155.30      135.56      9.81 o 
  -6   4   1     1491.25     1608.86     15.89 o 
  -5   4   1       17.41        9.13      6.85 o 
  -4   4   1     2248.19     1965.62     15.57 o 
  -3   4   1      778.20      894.45      5.79 o 
  -2   4   1       16.40        3.15      1.97 o 
  -1   4   1      132.83      114.14      2.02 o 
   0   4   1       19.34       18.25     11.73 o 
   1   4   1      250.34      244.47      4.22 o 
   2   4   1      552.74      490.34      2.45 o 
   3   4   1      807.98      886.93     11.96 o 
   4   4   1      177.55      144.33      6.48 o 
   5   4   1        0.23        0.93      5.15 o 
   6   4   1       46.78       54.91      7.18 o 
   7   4   1      643.27      708.27     19.25 o 
   8   4   1      410.72      397.96     17.98 o 
   9   4   1      349.27      308.91     18.69 o 
  10   4   1        9.98       16.82     14.71 o 
  11   4   1        0.53       17.84     14.28 o 
 -12   5   1       33.23       36.45     18.61 o 
 -11   5   1       59.14       31.92     16.32 o 
 -10   5   1        0.65       13.51     13.51 o 
  -9   5   1        6.29       10.48     10.48 o 
  -8   5   1       64.47       63.41     10.04 o 
  -7   5   1       17.15       14.92      7.26 o 
  -6   5   1      151.04      172.71      8.55 o 
  -5   5   1      263.34      264.15      8.50 o 
  -4   5   1     1550.61     1529.31     14.77 o 
  -3   5   1        6.43        4.02      2.81 o 
  -2   5   1      264.18      246.23      4.00 o 
  -1   5   1     3180.31     3304.73     68.54 o 
   0   5   1     1713.72     1713.63      8.98 o 
   1   5   1     2245.86     2493.99     16.38 o 
   2   5   1      736.61      702.58      7.40 o 
   3   5   1      307.59      365.95      9.58 o 
   4   5   1        4.05        5.86      4.81 o 
   5   5   1      205.64      227.99      7.55 o 
   6   5   1      306.79      305.22     11.88 o 
   7   5   1     2122.48     2144.61     29.68 o 
   8   5   1      134.87      201.04     15.09 o 
   9   5   1      177.32      169.06     17.04 o 
  10   5   1        8.03        7.96     14.46 o 
  11   5   1       36.07       34.99     18.60 o 
 -12   6   1       58.13       31.14     19.75 o 
 -11   6   1       51.30       54.20     16.20 o 
 -10   6   1      148.73      110.65     14.89 o 
  -9   6   1      138.53      139.32     13.65 o 
  -8   6   1      385.49      356.61     15.79 o 
  -7   6   1        4.76        1.51      7.04 o 
  -6   6   1       29.10       25.35      6.57 o 
  -5   6   1      279.08      297.59      9.31 o 
  -4   6   1     1168.53     1142.63     15.27 o 
  -3   6   1     2045.38     1845.62     15.19 o 
  -2   6   1      686.23      654.58      8.45 o 
  -1   6   1        0.15        6.20      3.64 o 
   0   6   1     7795.79     7841.82     88.37 o 
   1   6   1      543.53      581.20     10.91 o 
   2   6   1        6.75        2.90      2.90 o 
   3   6   1     2645.11     2657.55     20.25 o 
   4   6   1      556.86      580.46     12.83 o 
   5   6   1     3687.15     3516.90     29.06 o 
   6   6   1       73.66       67.36      9.41 o 
   7   6   1       31.30       12.69      9.24 o 
   8   6   1       13.55       24.84     11.47 o 
   9   6   1       83.47      104.99     16.70 o 
  10   6   1       53.34       70.59     15.60 o 
  11   6   1       79.56       47.08     19.28 o 
 -12   7   1        5.59        6.67     18.56 o 
 -11   7   1        0.43       19.54     14.66 o 
 -10   7   1        0.11        0.64     12.36 o 
  -9   7   1      630.73      575.15     21.09 o 
  -8   7   1       15.59        1.67     10.05 o 
  -7   7   1      219.30      189.05     10.36 o 
  -6   7   1      125.21      120.91      8.72 o 
  -5   7   1     1199.74     1111.14     15.92 o 
  -4   7   1      554.14      639.33     11.23 o 
  -3   7   1       11.05        2.07      3.32 o 
  -2   7   1       10.64       23.08      2.83 o 
  -1   7   1     1807.93     1731.83     15.37 o 
   0   7   1       17.84        0.19     10.38 o 
   1   7   1     1643.59     1483.82     13.90 o 
   2   7   1        2.62       24.61      5.47 o 
   3   7   1     5724.97     5917.81     31.30 o 
   4   7   1      169.83      198.90      8.10 o 
   5   7   1      705.10      733.29     15.98 o 
   6   7   1      184.94      199.09      9.53 o 
   7   7   1        2.32        5.27      9.95 o 
   8   7   1       14.13       24.58     11.64 o 
   9   7   1       92.34       83.58     14.88 o 
  10   7   1        0.78       10.64     13.70 o 
  11   7   1      148.11      144.03     22.28 o 
 -11   8   1        0.27        1.36     14.44 o 
 -10   8   1        0.36        0.65     12.96 o 
  -9   8   1        3.66        2.43     11.52 o 
  -8   8   1      470.49      547.41     18.07 o 
  -7   8   1      165.16      215.81     12.11 o 
  -6   8   1      873.01      860.34     19.17 o 
  -5   8   1       24.17        5.53      5.53 o 
  -4   8   1      361.09      355.78      7.87 o 
  -3   8   1      716.55      586.75     10.47 o 
  -2   8   1       72.00      103.38      2.86 o 
  -1   8   1       58.70       73.38      4.48 o 
   0   8   1     2914.73     2696.04     56.42 o 
   1   8   1      872.32      959.66     14.45 o 
   2   8   1      445.39      426.39     13.69 o 
   3   8   1       61.26       53.05      8.76 o 
   4   8   1      108.79       88.17      5.50 o 
   5   8   1      172.34      182.75      7.89 o 
   6   8   1        5.53        2.13      7.54 o 
   7   8   1        9.76       25.60      9.53 o 
   8   8   1      184.57      195.37     17.11 o 
   9   8   1       54.94       55.53     15.87 o 
  10   8   1       15.47        7.00     17.09 o 
  11   8   1       30.91       17.96     19.60 o 
 -11   9   1       16.54       20.13     14.10 o 
 -10   9   1        6.66        2.56     12.79 o 
  -9   9   1        0.30       12.08     12.08 o 
  -8   9   1       24.27       43.57     10.18 o 
  -7   9   1        0.08        1.58      7.94 o 
  -6   9   1      102.58       79.74      8.90 o 
  -5   9   1      150.31      145.75      8.37 o 
  -4   9   1      527.67      552.28     11.93 o 
  -3   9   1      744.51      824.00     12.75 o 
  -2   9   1        0.81        4.57      4.57 o 
  -1   9   1        1.32        4.14      4.14 o 
   0   9   1       74.03      112.35      4.57 o 
   1   9   1     1118.86     1043.21     13.82 o 
   2   9   1     2069.31     1900.51     18.73 o 
   3   9   1      381.00      469.62      8.96 o 
   4   9   1      686.43      655.70     13.16 o 
   5   9   1      403.35      328.69     12.11 o 
   6   9   1      138.27       95.32     10.48 o 
   7   9   1      688.47      688.30     21.25 o 
   8   9   1        4.74        6.70     12.73 o 
   9   9   1      106.30      135.09     17.63 o 
  10   9   1      273.52      232.23     24.60 o 
 -11  10   1        0.42        7.16     14.31 o 
 -10  10   1      211.30      217.87     18.15 o 
  -9  10   1        0.15        5.35     11.91 o 
  -8  10   1       95.73       65.82     11.82 o 
  -7  10   1        2.13        0.53      7.93 o 
  -6  10   1        0.30        7.48      7.48 o 
  -5  10   1       21.43        7.05      7.05 o 
  -4  10   1      482.67      480.49     11.67 o 
  -3  10   1      453.49      476.76     11.28 o 
  -2  10   1     4955.66     4990.18     30.23 o 
  -1  10   1     1915.61     1872.00     18.65 o 
   0  10   1     3076.95     3052.58     16.70 o 
   1  10   1       73.37       91.71      5.27 o 
   2  10   1        1.04        0.00      4.46 o 
   3  10   1      110.04       86.80      7.35 o 
   4  10   1      515.31      462.22     13.04 o 
   5  10   1      121.92       78.57      7.24 o 
   6  10   1     1048.21     1044.59     21.99 o 
   7  10   1      117.83      151.89     15.50 o 
   8  10   1       52.85       23.90     14.33 o 
   9  10   1       11.97       14.22     15.71 o 
  10  10   1        6.38        6.44     18.57 o 
 -11  11   1       52.26       75.03     16.26 o 
 -10  11   1        0.72       13.40     13.40 o 
  -9  11   1       10.19        8.78     11.72 o 
  -8  11   1      295.66      314.41     16.17 o 
  -7  11   1        0.80        2.13     10.05 o 
  -6  11   1        0.04        1.50      7.52 o 
  -5  11   1      414.11      402.20     13.37 o 
  -4  11   1      220.98      208.71      9.17 o 
  -3  11   1      336.89      323.66     10.27 o 
  -2  11   1      317.17      398.85      7.91 o 
  -1  11   1      157.97      161.74      6.56 o 
   0  11   1      448.96      538.60     12.51 o 
   1  11   1      138.42      129.24      7.65 o 
   2  11   1       28.86       36.87      7.77 o 
   3  11   1      147.70      142.91      6.62 o 
   4  11   1       10.38        2.99      6.45 o 
   5  11   1       22.79       44.73      9.56 o 
   6  11   1      205.04      199.58     13.88 o 
   7  11   1      364.46      408.41     19.66 o 
   8  11   1        2.87        2.10     13.94 o 
   9  11   1       12.67        0.00     17.53 o 
  10  11   1       92.45       66.50     21.34 o 
 -10  12   1       12.60       21.28     13.00 o 
  -9  12   1        4.94        3.43     12.06 o 
  -8  12   1        2.19        6.08     12.16 o 
  -7  12   1      877.29      957.05     20.11 o 
  -6  12   1       81.71       60.33      9.64 o 
  -5  12   1      305.85      315.92      7.81 o 
  -4  12   1      146.28      104.50      8.04 o 
  -3  12   1      187.99      164.69     11.13 o 
  -2  12   1      251.34      231.13      9.16 o 
  -1  12   1      444.53      498.98      9.98 o 
   0  12   1      389.36      455.37     10.98 o 
   1  12   1     1572.55     1521.21     19.87 o 
   2  12   1      174.69      191.56      9.42 o 
   3  12   1        0.04        2.43      6.81 o 
   4  12   1      115.69       94.75     10.23 o 
   5  12   1      221.83      179.56      8.22 o 
   6  12   1      210.19      201.97     15.45 o 
   7  12   1       25.44        1.95     13.64 o 
   8  12   1       60.31      109.51     15.64 o 
   9  12   1       85.14       76.72     19.36 o 
  10  12   1        0.03        2.51     19.19 o 
 -10  13   1       10.59        9.19     12.63 o 
  -9  13   1      117.32       97.27     14.70 o 
  -8  13   1       97.23       87.05     13.77 o 
  -7  13   1       75.53       95.03     11.74 o 
  -6  13   1      186.54      190.25      9.83 o 
  -5  13   1      195.37      169.38     12.57 o 
  -4  13   1      175.14      130.30     10.81 o 
  -3  13   1       57.65       49.12     10.66 o 
  -2  13   1       10.35        1.44      5.76 o 
  -1  13   1       81.09      121.73      5.69 o 
   0  13   1      445.47      472.13     40.98 o 
   1  13   1      158.50      207.90     11.43 o 
   2  13   1      122.45      147.47      9.70 o 
   3  13   1      698.53      750.09     17.07 o 
   4  13   1      301.15      244.14      8.44 o 
   5  13   1        4.18       12.99     11.28 o 
   6  13   1      200.22      222.15     15.86 o 
   7  13   1       43.95        8.64     14.61 o 
   8  13   1        0.75       10.14     14.51 o 
   9  13   1      140.89      186.04     21.29 o 
 -10  14   1        4.34        1.68     13.49 o 
  -9  14   1       18.07       12.89     12.32 o 
  -8  14   1      134.45      128.91     13.84 o 
  -7  14   1       24.90       21.17     11.40 o 
  -6  14   1      421.28      350.76     17.04 o 
  -5  14   1      685.62      532.10     11.49 o 
  -4  14   1       89.26       57.74     11.86 o 
  -3  14   1     1504.67     1451.33     25.53 o 
  -2  14   1      114.15      111.81      9.61 o 
  -1  14   1       70.98       81.66      8.46 o 
   0  14   1     1460.60     1396.68     15.81 o 
   1  14   1      241.52      244.05     12.26 o 
   2  14   1     1792.99     1890.53     26.02 o 
   3  14   1      296.70      326.49     14.51 o 
   4  14   1      129.47      131.87     13.62 o 
   5  14   1     1137.64     1247.18     26.73 o 
   6  14   1       26.70        4.40     13.77 o 
   7  14   1        0.33        9.53     12.95 o 
   8  14   1        8.00       15.53     15.53 o 
   9  14   1      146.30      156.91     22.41 o 
  -9  15   1        0.44       24.66     11.21 o 
  -8  15   1       21.87       33.09     11.78 o 
  -7  15   1        0.03        3.34     11.72 o 
  -6  15   1        2.92        6.08     13.27 o 
  -5  15   1        8.23       17.56     12.06 o 
  -4  15   1       29.14       17.43     12.53 o 
  -3  15   1      342.82      308.13     16.23 o 
  -2  15   1       42.51       35.94     10.74 o 
  -1  15   1      460.44      456.22     16.29 o 
   0  15   1      172.51      130.76     31.93 o 
   1  15   1        9.99        1.52      8.61 o 
   2  15   1        0.26        9.82      9.82 o 
   3  15   1       82.46       81.76     11.24 o 
   4  15   1      125.19       98.75     11.81 o 
   5  15   1       52.75       49.03     15.53 o 
   6  15   1      572.83      582.02     23.16 o 
   7  15   1       83.13       64.72     16.01 o 
   8  15   1       34.97       28.62     17.33 o 
  -9  16   1        5.07       11.32     13.03 o 
  -8  16   1        1.58       11.50     12.06 o 
  -7  16   1       24.31       32.99     13.32 o 
  -6  16   1      112.59      160.18     15.08 o 
  -5  16   1      327.31      299.02     18.59 o 
  -4  16   1       78.59       52.21     13.93 o 
  -3  16   1      397.26      408.05     19.66 o 
  -2  16   1      911.21      844.33     22.85 o 
  -1  16   1       44.67       40.57     13.92 o 
   0  16   1       58.41       19.26     38.53 o 
   1  16   1        0.90       20.94      9.42 o 
   2  16   1      279.85      291.23     17.08 o 
   3  16   1       76.48       57.42     12.14 o 
   4  16   1       86.59      136.00     13.89 o 
   5  16   1      126.10      106.24     12.90 o 
   6  16   1        0.83        5.93     14.48 o 
   7  16   1        2.66        7.80     15.60 o 
   8  16   1        3.95       16.07     16.83 o 
  -8  17   1      167.40      134.54     16.68 o 
  -7  17   1       24.67        0.00     13.95 o 
  -6  17   1        0.77        3.68     13.50 o 
  -5  17   1        9.22       14.86     14.86 o 
  -4  17   1      186.49      213.71     17.40 o 
  -3  17   1      160.81      188.97     15.49 o 
  -2  17   1       23.83       29.35     12.84 o 
  -1  17   1      264.02      357.64     17.17 o 
   0  17   1      177.59      162.40      9.37 o 
   1  17   1       17.69        2.17     11.88 o 
   2  17   1       15.11       19.81     10.46 o 
   3  17   1        0.01        3.39     10.82 o 
   4  17   1       68.44       53.55     14.29 o 
   5  17   1       50.51       15.75     13.22 o 
   6  17   1        2.56       15.48     14.13 o 
   7  17   1       81.82      109.03     18.05 o 
  -8  18   1        0.19        0.62     15.59 o 
  -7  18   1      223.52      188.71     18.62 o 
  -6  18   1       40.06       24.90     14.41 o 
  -5  18   1       29.09       32.56     13.95 o 
  -4  18   1       24.19       18.06     14.72 o 
  -3  18   1       81.51       36.70     15.35 o 
  -2  18   1        6.57       10.51     13.11 o 
  -1  18   1      103.15       70.68     13.88 o 
   0  18   1       45.85       83.11      9.33 o 
   1  18   1      875.59      934.11     21.19 o 
   2  18   1        6.15        5.67     13.05 o 
   3  18   1      105.16       93.17     11.11 o 
   4  18   1       31.02       38.45     12.81 o 
   5  18   1       51.34       16.12     14.84 o 
   6  18   1        3.99        6.85     14.39 o 
   7  18   1        7.51       11.72     18.30 o 
  -7  19   1       13.49       17.12     17.12 o 
  -6  19   1       11.58       33.80     15.48 o 
  -5  19   1       19.44       50.20     15.77 o 
  -4  19   1        5.32       24.58     13.74 o 
  -3  19   1        5.51        1.43     14.41 o 
  -2  19   1        6.26       13.41     13.41 o 
  -1  19   1       37.59       43.78     14.14 o 
   0  19   1       27.41        0.39      8.92 o 
   1  19   1        4.07        1.15     14.35 o 
   2  19   1       18.66        9.33     12.80 o 
   3  19   1       87.73      101.26     14.97 o 
   4  19   1       10.02       11.87     12.49 o 
   5  19   1       17.74        6.56     16.41 o 
   6  19   1       27.85       39.64     16.00 o 
  -6  20   1        8.18       18.26     18.26 o 
  -5  20   1        0.10       19.43     19.43 o 
  -4  20   1        6.70        7.83     18.05 o 
  -3  20   1      107.71      108.37     19.49 o 
  -2  20   1       94.39       88.77     15.97 o 
  -1  20   1        7.15        9.36     15.13 o 
   0  20   1       17.93       13.60      8.94 o 
   1  20   1       20.87       11.22     11.82 o 
   2  20   1        9.46        0.61     12.53 o 
   3  20   1       65.11       47.15     14.09 o 
   4  20   1        1.14        3.17     13.35 o 
   5  20   1      181.09      166.55     19.98 o 
  -5  21   1        6.90       36.36     18.58 o 
  -4  21   1       24.50        6.82     19.61 o 
  -3  21   1        7.05       16.05     17.74 o 
  -2  21   1        9.97       40.14     18.01 o 
  -1  21   1       48.96       52.36     16.93 o 
   0  21   1       38.38       42.91     10.66 o 
   1  21   1        7.32        3.03     13.32 o 
   2  21   1        1.18        9.15     13.41 o 
   3  21   1       48.05       76.04     14.95 o 
   4  21   1       18.17       35.46     14.18 o 
  -4  22   1        4.03        7.42     21.32 o 
  -3  22   1        8.01       33.87     19.23 o 
  -2  22   1       22.71       14.12     20.33 o 
  -1  22   1        1.86       17.28     17.28 o 
   0  22   1       50.55       14.50     11.30 o 
   1  22   1        1.10        5.57     13.61 o 
   2  22   1       30.72       13.64     14.88 o 
   3  22   1       11.04       22.11     15.78 o 
  -2  23   1       17.60       55.11     24.70 o 
  -1  23   1        1.66        4.38     20.19 o 
   0  23   1       13.35       36.34     12.48 o 
   1  23   1        4.52       15.12     15.76 o 
 -12   0   2        5.22       15.78     19.29 o 
 -10   0   2      555.14      679.85     25.62 o 
  -8   0   2        3.02        5.56      8.67 o 
  -6   0   2     5812.32     5732.25     36.31 o 
  -4   0   2     4889.01     4799.43     25.83 o 
  -2   0   2      190.21      173.89      4.88 o 
   0   0   2      311.32      223.01      5.17 o 
   2   0   2     3443.04     3097.23     16.71 o 
   4   0   2      227.11      262.69      8.06 o 
   6   0   2      663.71      683.08     15.10 o 
   8   0   2      226.19      227.36     15.72 o 
  10   0   2       10.38       31.85     10.81 o 
 -12   1   2        3.48       19.68     19.68 o 
 -11   1   2       55.53       48.80     17.75 o 
 -10   1   2        9.70        8.63     14.62 o 
  -9   1   2        8.16        8.36     11.35 o 
  -8   1   2       93.96      115.10     10.27 o 
  -7   1   2       12.46       22.23      5.44 o 
  -6   1   2      223.89      186.40      7.79 o 
  -5   1   2     1106.68     1138.08     16.40 o 
  -4   1   2        4.12        5.80      2.91 o 
  -3   1   2     3472.69     3617.30     89.78 o 
  -2   1   2      301.37      326.00      5.63 o 
  -1   1   2     3856.83     3183.77      1.34 o 
   0   1   2      992.63     1021.60     38.77 o 
   1   1   2        9.04       19.96      3.33 o 
   2   1   2      742.82      750.15      9.27 o 
   3   1   2      456.29      476.40      6.86 o 
   4   1   2      966.60     1142.87     10.21 o 
   5   1   2      199.34      213.03      8.79 o 
   6   1   2      960.80      898.39      7.52 o 
   7   1   2      569.20      670.10     18.21 o 
   8   1   2     1424.34     1510.86     28.15 o 
   9   1   2      256.35      258.20     17.36 o 
  10   1   2        4.15       19.69     12.16 o 
  11   1   2      180.57      143.88     17.36 o 
 -12   2   2        4.97       14.02     17.94 o 
 -11   2   2        0.03       31.43     16.08 o 
 -10   2   2      352.16      293.65     18.66 o 
  -9   2   2        0.15        5.54      9.97 o 
  -8   2   2      728.47      722.40     16.36 o 
  -7   2   2      246.35      240.94      8.95 o 
  -6   2   2        0.31        4.09      4.09 o 
  -5   2   2       91.11      112.48      5.35 o 
  -4   2   2      560.01      478.63      7.30 o 
  -3   2   2     4305.60     3717.55     70.04 o 
  -2   2   2    24697.45    22910.66    159.06 o 
  -1   2   2     6456.98     6094.36     79.05 o 
   0   2   2     7218.83     8098.02    412.53 o 
   1   2   2      816.94      879.17      4.62 o 
   2   2   2     1977.38     1785.05     14.17 o 
   3   2   2       36.91       41.79      5.47 o 
   4   2   2       71.26       66.41      4.33 o 
   5   2   2      241.61      286.55      5.58 o 
   6   2   2      692.81      637.93     17.73 o 
   7   2   2        0.46       14.81     10.42 o 
   8   2   2       40.04       59.17     14.07 o 
   9   2   2      177.44      147.43     16.53 o 
  10   2   2       16.71        4.35     13.66 o 
  11   2   2        2.60       15.82     15.82 o 
 -12   3   2       24.09       46.74     18.10 o 
 -11   3   2      616.41      605.36     26.35 o 
 -10   3   2       15.27        3.00     13.84 o 
  -9   3   2      631.46      596.44     18.21 o 
  -8   3   2       53.64       73.85      8.62 o 
  -7   3   2      390.27      428.28     11.26 o 
  -6   3   2        7.23        4.38      4.38 o 
  -5   3   2     1262.23     1118.08     12.34 o 
  -4   3   2      410.36      482.16      4.33 o 
  -3   3   2        0.23        1.43      3.95 o 
  -2   3   2     5269.04     5384.93     70.96 o 
  -1   3   2     4388.06     4094.35     69.35 o 
   0   3   2     6097.08     2643.27   3373.51 o 
   1   3   2     6915.43     7379.77    111.89 o 
   2   3   2      515.85      462.38      7.78 o 
   3   3   2       81.19       88.75      5.59 o 
   4   3   2      530.44      573.22      9.34 o 
   5   3   2       59.96       70.74      6.17 o 
   6   3   2      970.65      925.81     17.56 o 
   7   3   2     2077.72     2221.62     30.96 o 
   8   3   2      268.49      275.22     17.61 o 
   9   3   2      554.40      495.55     23.15 o 
  10   3   2       14.55       11.25     14.55 o 
  11   3   2        0.02       11.84     15.78 o 
 -12   4   2       26.89       23.66     17.74 o 
 -11   4   2        4.80       13.34     15.33 o 
 -10   4   2       63.99       49.62     13.14 o 
  -9   4   2      307.81      244.42     13.41 o 
  -8   4   2      254.36      323.31     12.56 o 
  -7   4   2       92.15       89.64      8.38 o 
  -6   4   2      185.63      169.48      7.35 o 
  -5   4   2      119.95      118.06      6.57 o 
  -4   4   2      138.69      177.06      5.25 o 
  -3   4   2     1269.00     1121.91     10.50 o 
  -2   4   2    12840.85    12578.52    133.06 o 
  -1   4   2      151.91      162.31      4.13 o 
   0   4   2    13758.21    13315.04    330.75 o 
   1   4   2     1048.60     1199.17     12.97 o 
   2   4   2      170.99      181.55      8.72 o 
   3   4   2     1118.20     1038.95     13.03 o 
   4   4   2       34.59       19.17      7.68 o 
   5   4   2      109.04      137.55      7.76 o 
   6   4   2      571.76      702.14     12.65 o 
   7   4   2      546.86      575.95     18.47 o 
   8   4   2       56.86       68.82     11.92 o 
   9   4   2        0.23        5.36     14.74 o 
  10   4   2       29.19        6.29     16.76 o 
  11   4   2        6.67        6.33     17.58 o 
 -12   5   2       47.74       43.12     17.55 o 
 -11   5   2        0.84        4.00     13.99 o 
 -10   5   2        9.84       19.93     10.86 o 
  -9   5   2       43.39       47.07     10.39 o 
  -8   5   2      249.76      197.89     10.96 o 
  -7   5   2       35.59       48.19      7.34 o 
  -6   5   2        1.42        0.59      6.87 o 
  -5   5   2      308.41      322.00      6.94 o 
  -4   5   2       96.36       96.24      6.74 o 
  -3   5   2      869.65      947.31     10.61 o 
  -2   5   2      165.27      114.05      4.36 o 
  -1   5   2      419.18      436.29      6.72 o 
   0   5   2      861.34     1012.32    573.94 o 
   1   5   2     1484.03     1621.23     14.19 o 
   2   5   2     5000.76     5038.67     26.24 o 
   3   5   2     3419.62     3564.58     24.20 o 
   4   5   2     4044.59     4305.11     29.87 o 
   5   5   2     1591.74     1658.36     21.18 o 
   6   5   2      376.66      437.17     15.07 o 
   7   5   2      137.29      129.25     13.59 o 
   8   5   2       58.95       87.06     14.17 o 
   9   5   2      142.30      137.53     17.36 o 
  10   5   2       67.33       78.90     16.81 o 
 -12   6   2       23.84       37.70     16.67 o 
 -11   6   2        6.63       12.03     14.05 o 
 -10   6   2       61.05       59.55     11.67 o 
  -9   6   2      166.55      216.03     14.63 o 
  -8   6   2       53.05       64.19      9.32 o 
  -7   6   2      180.74      151.73      9.59 o 
  -6   6   2     3048.06     3312.90     27.05 o 
  -5   6   2      348.87      331.81     11.59 o 
  -4   6   2     2319.17     2511.82     19.48 o 
  -3   6   2      271.20      285.70      7.72 o 
  -2   6   2       81.08       60.77      2.44 o 
  -1   6   2       44.86       51.67      5.11 o 
   0   6   2      577.96      973.68    640.43 o 
   1   6   2      170.09      200.96      5.31 o 
   2   6   2     3955.68     3934.83     25.98 o 
   3   6   2        8.03        8.94      4.92 o 
   4   6   2      542.02      533.30     12.14 o 
   5   6   2      357.69      337.23     12.05 o 
   6   6   2       67.56       72.87      9.32 o 
   7   6   2        8.13        4.81      9.64 o 
   8   6   2       31.70       50.22     12.55 o 
   9   6   2       12.36       20.05     14.31 o 
  10   6   2      128.23      102.42     19.72 o 
 -12   7   2        0.26       12.90     16.50 o 
 -11   7   2       12.39       28.17     15.43 o 
 -10   7   2       15.33       29.28     12.46 o 
  -9   7   2        7.26        2.30     10.96 o 
  -8   7   2      109.78       75.45     10.71 o 
  -7   7   2      267.53      211.57     10.98 o 
  -6   7   2      326.17      309.10     10.80 o 
  -5   7   2      160.40      153.66      7.57 o 
  -4   7   2      706.73      629.00     12.85 o 
  -3   7   2       99.31      153.43      3.35 o 
  -2   7   2      363.64      307.86     11.25 o 
  -1   7   2      566.16      584.61      5.60 o 
   0   7   2     5829.34     4001.23   2230.79 o 
   1   7   2       74.37       80.12      6.22 o 
   2   7   2     4588.59     4260.45     26.74 o 
   3   7   2      922.74      726.82     13.65 o 
   4   7   2      259.95      259.54      8.11 o 
   5   7   2      376.34      338.79     12.79 o 
   6   7   2      698.07      709.38     16.75 o 
   7   7   2        4.13        6.78      9.84 o 
   8   7   2      470.78      485.78     21.62 o 
   9   7   2        2.12       13.21     15.43 o 
  10   7   2       22.93       20.35     14.89 o 
 -12   8   2        9.46        8.47     16.22 o 
 -11   8   2        3.88        8.03     13.37 o 
 -10   8   2      138.98      146.93     15.70 o 
  -9   8   2      268.43      268.22     16.44 o 
  -8   8   2      114.74       96.46     11.51 o 
  -7   8   2      491.15      507.22     15.39 o 
  -6   8   2      175.15      143.27      9.65 o 
  -5   8   2        5.89        0.91      5.03 o 
  -4   8   2       82.95      102.50      6.13 o 
  -3   8   2        1.61        1.27      3.40 o 
  -2   8   2      607.22      533.43      9.75 o 
  -1   8   2      239.74      215.13      7.00 o 
   0   8   2       87.99       96.10      7.33 o 
   1   8   2      134.43      160.10      6.71 o 
   2   8   2      303.97      269.65      5.42 o 
   3   8   2        2.82       19.94      5.58 o 
   4   8   2       13.10       26.79      6.33 o 
   5   8   2      780.88      850.41     17.26 o 
   6   8   2      300.75      283.63     13.70 o 
   7   8   2       34.70       30.14     10.66 o 
   8   8   2        0.14       11.73     13.12 o 
   9   8   2      169.80      189.46     20.31 o 
  10   8   2       74.63      102.93     18.51 o 
 -12   9   2       17.59        1.36     17.21 o 
 -11   9   2       47.58       41.63     16.51 o 
 -10   9   2       47.30       42.66     13.17 o 
  -9   9   2       92.80       82.17     11.81 o 
  -8   9   2       99.32       69.41     11.11 o 
  -7   9   2      426.63      428.30     15.12 o 
  -6   9   2       24.25       18.67      6.87 o 
  -5   9   2      116.57      161.71      8.86 o 
  -4   9   2      150.91      181.36      8.48 o 
  -3   9   2      155.93      112.83      9.99 o 
  -2   9   2      642.13      687.05     15.07 o 
  -1   9   2     1515.85     1322.83     15.60 o 
   0   9   2      264.31      129.95     79.76 o 
   1   9   2     1815.52     1912.13     19.03 o 
   2   9   2     1604.08     1839.56     19.79 o 
   3   9   2        5.25        4.74      5.69 o 
   4   9   2      847.98      875.66     17.47 o 
   5   9   2        7.73        2.89      8.05 o 
   6   9   2      124.74      166.37     13.43 o 
   7   9   2      132.43      103.90     12.83 o 
   8   9   2        0.00        6.34     14.09 o 
   9   9   2        8.92        6.92     16.14 o 
  10   9   2       12.86        6.59     19.77 o 
 -11  10   2       18.85       26.53     14.90 o 
 -10  10   2        7.76       13.67     12.43 o 
  -9  10   2        6.12        6.50     11.81 o 
  -8  10   2       93.14       69.21     12.28 o 
  -7  10   2      472.57      486.69     16.33 o 
  -6  10   2      268.64      239.55     10.96 o 
  -5  10   2     1571.99     1620.87      9.95 o 
  -4  10   2      183.66      157.35      8.18 o 
  -3  10   2       80.73      100.50      6.63 o 
  -2  10   2      441.83      492.02     10.99 o 
  -1  10   2        0.83        0.91      4.55 o 
   0  10   2       63.13       17.11      8.22 o 
   1  10   2     1205.21     1159.03     17.07 o 
   2  10   2       45.82       45.51      5.18 o 
   3  10   2     1809.54     1623.66     20.88 o 
   4  10   2        0.85       16.38      7.68 o 
   5  10   2       28.67       15.39      8.80 o 
   6  10   2        3.72        1.79     11.36 o 
   7  10   2       27.11       22.29     13.11 o 
   8  10   2       10.47       15.12     13.68 o 
   9  10   2      106.20      104.24     19.60 o 
  10  10   2        1.75        7.56     20.18 o 
 -11  11   2       81.82       62.96     16.37 o 
 -10  11   2       19.35       21.99     14.66 o 
  -9  11   2       50.46       60.32     13.48 o 
  -8  11   2      277.22      307.37     16.74 o 
  -7  11   2       77.25       51.41     10.06 o 
  -6  11   2       41.48       46.86      9.07 o 
  -5  11   2       25.27        5.29      6.75 o 
  -4  11   2      166.80      189.92      9.29 o 
  -3  11   2     1322.12     1468.20     14.07 o 
  -2  11   2        0.12        0.90      4.95 o 
  -1  11   2       45.80       65.01      5.12 o 
   0  11   2       42.62       34.86      4.44 o 
   1  11   2      280.79      274.78     11.77 o 
   2  11   2      326.05      272.71     10.59 o 
   3  11   2      387.16      352.50     12.48 o 
   4  11   2     1306.44     1490.05     23.67 o 
   5  11   2      453.81      402.22     16.36 o 
   6  11   2      422.61      517.34     20.24 o 
   7  11   2        0.03       12.75     12.75 o 
   8  11   2        5.41        2.20     15.44 o 
   9  11   2        0.03        7.99     16.77 o 
 -11  12   2       10.86       10.97     15.24 o 
 -10  12   2       63.86       38.26     13.76 o 
  -9  12   2       28.52       16.22     13.32 o 
  -8  12   2      400.94      454.65     17.25 o 
  -7  12   2      142.71      110.83     11.71 o 
  -6  12   2        0.31        1.53      8.68 o 
  -5  12   2      140.55       99.68      9.82 o 
  -4  12   2       71.67      102.87      9.05 o 
  -3  12   2       55.25       37.34      7.00 o 
  -2  12   2      464.65      557.71      8.81 o 
  -1  12   2        8.08        2.38      5.24 o 
   0  12   2       12.86       32.04      4.89 o 
   1  12   2       96.42       73.13      8.20 o 
   2  12   2      852.86      928.31     18.76 o 
   3  12   2      238.29      204.44     11.27 o 
   4  12   2       24.96       28.13      9.73 o 
   5  12   2      104.89      106.65     13.34 o 
   6  12   2      478.21      480.85     21.38 o 
   7  12   2        2.91       13.03     13.73 o 
   8  12   2       15.95        6.74     15.74 o 
   9  12   2       36.22       66.65     19.51 o 
 -10  13   2       20.31        0.57     14.04 o 
  -9  13   2       10.04        5.73     12.02 o 
  -8  13   2       13.83        7.23     11.67 o 
  -7  13   2       81.26       90.27     11.82 o 
  -6  13   2      118.55       96.55     11.95 o 
  -5  13   2       10.81        4.02     10.07 o 
  -4  13   2      692.04      724.76     17.19 o 
  -3  13   2      426.74      355.03      6.76 o 
  -2  13   2       54.62       41.67      7.19 o 
  -1  13   2        7.90        4.40      6.85 o 
   0  13   2     1443.55     1504.93     15.44 o 
   1  13   2       89.65       78.26      8.41 o 
   2  13   2      133.08       99.40      9.13 o 
   3  13   2       79.41       55.33     11.06 o 
   4  13   2      116.73       92.56     10.00 o 
   5  13   2      125.58       89.92     14.30 o 
   6  13   2       94.02       61.85     14.83 o 
   7  13   2        7.73       28.05     14.03 o 
   8  13   2      355.10      339.75     25.20 o 
   9  13   2        0.61       20.64     20.64 o 
 -10  14   2        5.51        2.85     12.03 o 
  -9  14   2       39.00        5.11     13.08 o 
  -8  14   2        6.28        8.36     11.71 o 
  -7  14   2       83.38       68.07     13.07 o 
  -6  14   2      491.49      532.08     19.65 o 
  -5  14   2      255.90      253.23     14.01 o 
  -4  14   2      231.56      296.85     14.25 o 
  -3  14   2      216.72      254.51     12.53 o 
  -2  14   2       59.95       63.13      8.45 o 
  -1  14   2        4.33        7.55      7.55 o 
   0  14   2        0.14       51.73     55.46 o 
   1  14   2       22.54       10.19     10.19 o 
   2  14   2      233.38      299.41     13.57 o 
   3  14   2       93.07      101.39     12.48 o 
   4  14   2        5.30       16.02     11.44 o 
   5  14   2      258.96      253.42     18.34 o 
   6  14   2      101.41      133.95     15.84 o 
   7  14   2       10.65       49.40     14.31 o 
   8  14   2        8.23       10.86     17.86 o 
 -10  15   2        8.43       25.41     13.00 o 
  -9  15   2       43.63       22.68     14.16 o 
  -8  15   2        1.18        5.62     12.39 o 
  -7  15   2      365.76      369.32     17.79 o 
  -6  15   2        0.26        6.57     12.02 o 
  -5  15   2       15.07       11.30     11.30 o 
  -4  15   2      132.06      144.02     14.33 o 
  -3  15   2      673.81      613.77     18.36 o 
  -2  15   2      102.59      122.95     12.96 o 
  -1  15   2        3.73       14.01      8.31 o 
   0  15   2        0.80       19.95      6.42 o 
   1  15   2      555.77      674.55     17.82 o 
   2  15   2       31.22       38.66     10.73 o 
   3  15   2      147.52      192.95     13.95 o 
   4  15   2       45.45        4.11     14.69 o 
   5  15   2       16.80        1.25     13.16 o 
   6  15   2       11.65       10.80     14.17 o 
   7  15   2        0.02        5.84     14.59 o 
   8  15   2        1.04       19.68     17.33 o 
  -9  16   2       55.33       31.88     14.23 o 
  -8  16   2        9.62       31.46     12.58 o 
  -7  16   2       40.62       16.56     13.70 o 
  -6  16   2       24.20       23.80     13.06 o 
  -5  16   2       18.37       18.56     11.24 o 
  -4  16   2        6.27       30.63     11.70 o 
  -3  16   2        2.54       33.60     10.47 o 
  -2  16   2      267.52      253.76     15.19 o 
  -1  16   2       83.73       68.36     12.31 o 
   0  16   2      183.39      105.09     23.24 o 
   1  16   2        9.61       11.87     11.87 o 
   2  16   2       18.83       14.06     11.59 o 
   3  16   2        0.16       10.90     10.90 o 
   4  16   2       85.13       83.19     14.46 o 
   5  16   2      188.43      148.19     17.33 o 
   6  16   2       13.83        8.26     14.44 o 
   7  16   2       18.89       38.54     16.31 o 
  -9  17   2        1.48        8.66     15.00 o 
  -8  17   2        4.05        2.35     15.23 o 
  -7  17   2       47.94       14.78     12.99 o 
  -6  17   2       98.13      117.79     14.80 o 
  -5  17   2        3.39       26.57     12.99 o 
  -4  17   2      372.24      368.04     18.79 o 
  -3  17   2       77.86      105.07     13.94 o 
  -2  17   2       54.88       29.02     13.09 o 
  -1  17   2       56.15       33.13     12.13 o 
   0  17   2       58.11       25.20     10.46 o 
   1  17   2       88.96       73.50     10.54 o 
   2  17   2        9.83        5.58     11.89 o 
   3  17   2       88.05      108.14     12.93 o 
   4  17   2      129.75      104.94     17.29 o 
   5  17   2       34.55       13.11     15.07 o 
   6  17   2        0.58        9.80     15.40 o 
   7  17   2       96.28      126.80     20.27 o 
  -8  18   2       32.23       49.10     15.76 o 
  -7  18   2       18.30        7.41     14.19 o 
  -6  18   2       42.18       47.28     14.31 o 
  -5  18   2        0.82       14.34     14.34 o 
  -4  18   2        4.73       13.05     13.05 o 
  -3  18   2       18.70        9.22     12.89 o 
  -2  18   2      660.29      622.58     21.58 o 
  -1  18   2       17.04       11.96     10.82 o 
   0  18   2      193.64      230.01     11.59 o 
   1  18   2        3.43        5.70     12.53 o 
   2  18   2      105.12       92.45     14.54 o 
   3  18   2       13.78        2.41     12.63 o 
   4  18   2        0.00        0.63     13.22 o 
   5  18   2        0.66       14.00     15.34 o 
   6  18   2      107.83       53.89     17.73 o 
  -7  19   2        2.36        5.18     14.25 o 
  -6  19   2       31.76       15.13     14.46 o 
  -5  19   2        1.44       13.91     13.91 o 
  -4  19   2       55.31       75.30     15.20 o 
  -3  19   2       47.77       20.19     13.03 o 
  -2  19   2        1.44       12.66     12.66 o 
  -1  19   2        3.14        5.87     11.18 o 
   0  19   2      294.58      263.82     19.47 o 
   1  19   2       78.27       92.82     14.60 o 
   2  19   2       50.59        5.35     13.08 o 
   3  19   2       87.76       81.64     15.35 o 
   4  19   2       60.05       73.73     14.76 o 
   5  19   2        3.29        7.44     15.53 o 
  -6  20   2       28.11       61.52     16.78 o 
  -5  20   2        0.97       15.52     16.23 o 
  -4  20   2        3.29       34.49     14.07 o 
  -3  20   2        0.92        4.85     14.54 o 
  -2  20   2       24.29       30.72     13.34 o 
  -1  20   2       10.45       12.73     12.73 o 
   0  20   2        6.11        9.23      9.23 o 
   1  20   2        5.22        7.15     12.53 o 
   2  20   2       53.55       75.19     14.56 o 
   3  20   2        7.87       16.23     14.97 o 
   4  20   2       25.59       11.04     16.23 o 
   5  20   2       19.36       17.04     18.42 o 
  -5  21   2        2.31        3.01     16.60 o 
  -4  21   2       14.58       33.84     16.55 o 
  -3  21   2       52.86       39.07     16.20 o 
  -2  21   2       38.25       24.69     16.94 o 
  -1  21   2        1.52        1.46     13.35 o 
   0  21   2        2.16       17.33     17.33 o 
   1  21   2       11.73       29.77     12.76 o 
   2  21   2        0.02        0.61     14.16 o 
   3  21   2       51.62       70.14     15.80 o 
   4  21   2       25.67       13.76     17.02 o 
  -4  22   2        0.47        4.01     19.28 o 
  -3  22   2        1.50        5.50     18.85 o 
  -2  22   2        5.74       29.08     15.66 o 
  -1  22   2        9.50       15.38     16.71 o 
   0  22   2       10.22       10.51     10.51 o 
   1  22   2       30.98        4.92     14.18 o 
   2  22   2        0.11        1.25     14.31 o 
  -1  23   2       15.73       32.85     17.47 o 
 -13   0   3        5.59       41.10     21.38 o 
 -11   0   3       27.22       11.62     16.40 o 
  -9   0   3      908.98      900.73     21.59 o 
  -7   0   3      845.08      867.23     15.72 o 
  -5   0   3       72.85       67.32      4.56 o 
  -3   0   3    10538.58    10990.72    147.62 o 
  -1   0   3    30367.53    31665.18    208.12 o 
   1   0   3       93.60      116.57      4.28 o 
   3   0   3      994.99     1141.93     13.35 o 
   5   0   3     1024.41     1139.24     17.12 o 
   7   0   3     1300.70     1354.72     24.14 o 
   9   0   3       66.44       61.33     11.42 o 
 -13   1   3        7.22       15.09     18.26 o 
 -12   1   3      142.25      117.96     20.15 o 
 -11   1   3        7.70       17.47     14.23 o 
 -10   1   3      952.10      959.07     25.57 o 
  -9   1   3        8.33        7.85      8.90 o 
  -8   1   3       16.84        6.20      6.20 o 
  -7   1   3       23.70       10.95      7.03 o 
  -6   1   3     2203.26     2171.20     23.51 o 
  -5   1   3      618.12      603.94      9.51 o 
  -4   1   3     2056.74     2248.91     15.62 o 
  -3   1   3     6838.97     6611.17    103.05 o 
  -2   1   3    39216.99    38335.25    234.00 o 
  -1   1   3     4726.40     4762.12      3.10 o 
   0   1   3     5817.64     6875.15    440.98 o 
   1   1   3       10.82        2.87      2.87 o 
   2   1   3      258.88      250.67      6.79 o 
   3   1   3       58.11       40.69      4.47 o 
   4   1   3        0.86        6.24      4.01 o 
   5   1   3      327.89      385.93     11.24 o 
   6   1   3        8.74        5.51      8.49 o 
   7   1   3        8.74       13.29     11.18 o 
   8   1   3       40.31       37.79     13.33 o 
   9   1   3       17.00        3.97     13.03 o 
  10   1   3       71.78       65.49     14.56 o 
 -13   2   3        0.05       20.12     20.12 o 
 -12   2   3      147.57      168.38     20.97 o 
 -11   2   3        2.69        1.89     14.39 o 
 -10   2   3      247.71      269.10     15.63 o 
  -9   2   3        7.56        2.98      8.00 o 
  -8   2   3        2.70        7.22      6.33 o 
  -7   2   3       16.19        9.45      5.37 o 
  -6   2   3      234.41      234.52      8.45 o 
  -5   2   3      509.35      498.81      6.23 o 
  -4   2   3     1247.77     1237.41      9.76 o 
  -3   2   3     9383.27     8503.23    117.51 o 
  -2   2   3    23504.54    23895.64    188.03 o 
  -1   2   3     9484.50    10574.25    125.56 o 
   0   2   3     7867.27     7011.04    305.40 o 
   1   2   3       27.42        7.61      2.84 o 
   2   2   3       76.59       48.20      9.51 o 
   3   2   3      554.25      548.79     11.87 o 
   4   2   3      212.11      234.78     10.30 o 
   5   2   3      390.39      339.39     11.83 o 
   6   2   3      336.19      302.09     13.68 o 
   7   2   3     1863.28     1988.08     30.96 o 
   8   2   3       47.12       26.78     13.09 o 
   9   2   3      190.38      223.91     17.23 o 
  10   2   3       41.33       38.86     14.20 o 
 -13   3   3        7.01        3.80     19.79 o 
 -12   3   3        7.38       20.65     15.85 o 
 -11   3   3      319.32      312.86     19.15 o 
 -10   3   3      216.54      208.99     14.89 o 
  -9   3   3      893.35      864.01     18.77 o 
  -8   3   3       58.86       50.85      7.59 o 
  -7   3   3       11.87        6.54      5.72 o 
  -6   3   3     1868.13     1686.41     16.76 o 
  -5   3   3      320.48      314.89      5.83 o 
  -4   3   3        7.80        1.79      2.87 o 
  -3   3   3     2247.98     2386.57     15.39 o 
  -2   3   3     9828.86    10423.47    127.84 o 
  -1   3   3     3528.34     3340.52     73.70 o 
   0   3   3      892.19      887.81     46.82 o 
   1   3   3       15.00       17.34      3.75 o 
   2   3   3     2314.36     2243.17     18.77 o 
   3   3   3      280.50      218.19      7.39 o 
   4   3   3      211.94      177.84      8.13 o 
   5   3   3      496.60      610.61     10.17 o 
   6   3   3     1920.72     1950.87     27.40 o 
   7   3   3      181.84      205.14     14.19 o 
   8   3   3       54.56       52.97     14.51 o 
   9   3   3        0.87        1.32     13.85 o 
  10   3   3        4.22       16.10     16.10 o 
 -13   4   3       82.66       97.99     21.86 o 
 -12   4   3       62.71       51.45     16.47 o 
 -11   4   3      109.09      134.92     16.10 o 
 -10   4   3       67.96       82.92     12.81 o 
  -9   4   3      106.36      152.02     11.03 o 
  -8   4   3      116.54      141.79      9.58 o 
  -7   4   3     1003.89      973.17     15.53 o 
  -6   4   3        4.28        0.00      4.33 o 
  -5   4   3     2224.55     2136.88     17.37 o 
  -4   4   3       36.50       55.80      3.71 o 
  -3   4   3       11.51        0.38      2.71 o 
  -2   4   3      461.88      471.44      8.07 o 
  -1   4   3      712.49      537.99      2.49 o 
   0   4   3       63.99       63.41      5.26 o 
   1   4   3     1250.15     1331.69     10.17 o 
   2   4   3     3257.10     3337.42     25.65 o 
   3   4   3     3681.78     3306.88     25.17 o 
   4   4   3      823.68      840.37     16.47 o 
   5   4   3        1.59        2.07      5.73 o 
   6   4   3       51.55       30.44     10.15 o 
   7   4   3     1012.61     1024.32     25.74 o 
   8   4   3        7.02        4.62     13.19 o 
   9   4   3       94.72       60.03     17.45 o 
  10   4   3       94.01       99.21     17.26 o 
 -12   5   3        8.48        7.57     15.83 o 
 -11   5   3       68.99       43.88     14.43 o 
 -10   5   3      128.78      101.90     13.66 o 
  -9   5   3      211.78      195.78     12.43 o 
  -8   5   3       10.89       17.55      7.60 o 
  -7   5   3       14.18       11.44      5.73 o 
  -6   5   3      228.03      258.13      6.64 o 
  -5   5   3        0.13        0.46      4.79 o 
  -4   5   3        1.79        8.22      3.14 o 
  -3   5   3       95.02       94.51      5.52 o 
  -2   5   3       45.26       21.95      2.85 o 
  -1   5   3     3638.74     3397.77     19.71 o 
   0   5   3     1703.22     1696.91     37.89 o 
   1   5   3     6305.01     5543.17     28.47 o 
   2   5   3     1252.60     1376.73     17.22 o 
   3   5   3      214.27      254.82      6.13 o 
   4   5   3       76.33       70.27      8.35 o 
   5   5   3        0.74        4.75      6.87 o 
   6   5   3       52.18       42.63     10.95 o 
   7   5   3      146.62      183.23     15.74 o 
   8   5   3      169.89      190.00     17.08 o 
   9   5   3      140.43      127.69     19.71 o 
  10   5   3        6.02       22.02     17.48 o 
 -12   6   3        6.15       16.59     16.59 o 
 -11   6   3        0.77        5.74     13.38 o 
 -10   6   3        6.22        7.02     11.70 o 
  -9   6   3      290.37      297.86     15.59 o 
  -8   6   3      145.78      172.44     10.93 o 
  -7   6   3      258.20      299.70     11.13 o 
  -6   6   3      334.42      327.37     10.10 o 
  -5   6   3      243.68      277.71      8.44 o 
  -4   6   3      231.82      249.57      7.00 o 
  -3   6   3        2.50        2.86      2.86 o 
  -2   6   3     2312.29     2439.19     18.67 o 
  -1   6   3      457.25      467.57     10.22 o 
   0   6   3      510.67      432.34      9.75 o 
   1   6   3     1154.77     1304.09     15.12 o 
   2   6   3       64.96       61.55      7.00 o 
   3   6   3     2222.06     2248.26     22.41 o 
   4   6   3       27.47       22.98      6.49 o 
   5   6   3        1.13        6.44      7.52 o 
   6   6   3        9.87        8.81      8.81 o 
   7   6   3      240.18      188.68     15.47 o 
   8   6   3       30.41       26.69     14.76 o 
   9   6   3      132.69      133.01     18.90 o 
  10   6   3       74.13       65.87     19.06 o 
 -12   7   3        2.28        0.69     15.23 o 
 -11   7   3       42.33       29.08     14.87 o 
 -10   7   3       11.80       16.20     11.99 o 
  -9   7   3        4.40       18.37     10.02 o 
  -8   7   3      102.75      136.34     10.38 o 
  -7   7   3     1037.18      992.90     17.98 o 
  -6   7   3       66.53       83.83      7.83 o 
  -5   7   3     1987.52     1981.57     20.31 o 
  -4   7   3      119.38      120.44      6.00 o 
  -3   7   3      439.63      485.62      9.30 o 
  -2   7   3      148.46      154.01      7.65 o 
  -1   7   3     5923.10     6307.39    127.46 o 
   0   7   3     2402.65     3127.32   1712.59 o 
   1   7   3       15.49       10.59      5.08 o 
   2   7   3     2230.85     2483.80     22.57 o 
   3   7   3      315.44      402.29     11.14 o 
   4   7   3      379.46      362.29     12.73 o 
   5   7   3     1064.50     1051.99     20.25 o 
   6   7   3       58.16       77.09      9.57 o 
   7   7   3      302.48      290.54     17.09 o 
   8   7   3      137.30      152.56     18.00 o 
   9   7   3       61.05       56.77     18.66 o 
  10   7   3       49.90       73.16     19.73 o 
 -12   8   3       62.06       45.47     17.22 o 
 -11   8   3        6.76        0.00     13.68 o 
 -10   8   3       22.93       35.45     12.23 o 
  -9   8   3      114.16      122.45     12.58 o 
  -8   8   3       15.91       13.94      9.65 o 
  -7   8   3        4.26        7.57      7.57 o 
  -6   8   3        0.22        0.95      6.70 o 
  -5   8   3      500.72      518.92     13.29 o 
  -4   8   3     1072.74     1084.57     15.07 o 
  -3   8   3      479.43      529.82     10.50 o 
  -2   8   3     1452.80     1525.14     16.18 o 
  -1   8   3     6500.58     5497.69      5.30 o 
   0   8   3      747.81      762.60      3.52 o 
   1   8   3      614.47      641.70     13.45 o 
   2   8   3      976.86     1015.61     13.80 o 
   3   8   3       86.07       60.06      6.39 o 
   4   8   3      100.93      107.45      9.34 o 
   5   8   3       67.08       48.04     10.61 o 
   6   8   3        5.68        9.15      9.15 o 
   7   8   3      241.56      224.64     16.76 o 
   8   8   3       18.93        2.94     15.44 o 
   9   8   3        0.76       11.14     17.52 o 
 -12   9   3        6.12        4.08     15.66 o 
 -11   9   3        0.00        9.10     14.31 o 
 -10   9   3       21.09       42.60     12.98 o 
  -9   9   3       37.91       48.37     12.23 o 
  -8   9   3       55.95       56.59     11.54 o 
  -7   9   3       13.43       32.18      8.83 o 
  -6   9   3      640.94      676.64     15.77 o 
  -5   9   3       35.66       28.30      6.13 o 
  -4   9   3        8.20        6.86      5.02 o 
  -3   9   3       80.36      123.28      6.76 o 
  -2   9   3        0.66        1.35      4.49 o 
  -1   9   3     1906.04     1887.21     24.41 o 
   0   9   3      806.02      890.49     20.90 o 
   1   9   3     1710.00     1805.82     22.07 o 
   2   9   3        0.47        0.96      5.79 o 
   3   9   3      343.59      328.07     12.04 o 
   4   9   3      390.04      422.68     14.32 o 
   5   9   3      218.99      182.67     11.99 o 
   6   9   3        0.17        4.98      9.98 o 
   7   9   3      270.84      265.46     19.17 o 
   8   9   3      263.20      231.73     19.49 o 
   9   9   3       99.34      114.71     19.53 o 
 -12  10   3       12.41        7.33     17.33 o 
 -11  10   3        0.10       21.92     13.56 o 
 -10  10   3       10.12       25.95     13.60 o 
  -9  10   3      163.81      113.51     14.70 o 
  -8  10   3      544.65      514.89     18.97 o 
  -7  10   3      202.74      199.55     12.18 o 
  -6  10   3      106.08       82.15      8.57 o 
  -5  10   3      131.91      102.92      8.22 o 
  -4  10   3       73.98       69.16      7.97 o 
  -3  10   3      431.28      392.85     10.64 o 
  -2  10   3      318.57      310.18      7.88 o 
  -1  10   3        0.02        6.46      5.56 o 
   0  10   3      545.26      560.80      7.61 o 
   1  10   3       15.29        6.99      8.59 o 
   2  10   3      161.01      179.13     10.81 o 
   3  10   3        0.54        4.09      7.67 o 
   4  10   3      221.22      221.18     14.11 o 
   5  10   3        0.50        9.34      9.93 o 
   6  10   3        3.85       11.45     11.45 o 
   7  10   3       14.92        9.08     14.66 o 
   8  10   3       12.50       16.06     16.06 o 
   9  10   3       20.79       22.38     19.90 o 
 -11  11   3       26.10       27.93     15.23 o 
 -10  11   3      187.19      172.57     17.81 o 
  -9  11   3       62.95       45.37     14.14 o 
  -8  11   3       33.55       42.20     12.37 o 
  -7  11   3      114.15      107.36     11.27 o 
  -6  11   3      229.04      264.13      9.25 o 
  -5  11   3      418.61      407.93     12.84 o 
  -4  11   3      186.27      190.18      6.24 o 
  -3  11   3      300.45      253.86      9.01 o 
  -2  11   3       40.16       52.89      9.54 o 
  -1  11   3     1238.27     1323.61     18.51 o 
   0  11   3      190.99      208.27     22.96 o 
   1  11   3     2280.43     2430.18     25.80 o 
   2  11   3      661.04      640.35     13.05 o 
   3  11   3      718.04      756.98     19.91 o 
   4  11   3      123.28      109.29     10.56 o 
   5  11   3       50.73       89.67     13.13 o 
   6  11   3      416.31      515.95     20.84 o 
   7  11   3      160.98      150.25     17.81 o 
   8  11   3       24.30       33.45     16.34 o 
   9  11   3      222.36      238.51     25.27 o 
 -11  12   3       26.66       63.93     14.90 o 
 -10  12   3      155.29      146.24     17.00 o 
  -9  12   3        7.60        5.86     12.34 o 
  -8  12   3      116.73      120.99     14.14 o 
  -7  12   3      222.18      173.18     13.04 o 
  -6  12   3       56.73       76.76     10.96 o 
  -5  12   3     1919.77     1774.96     25.25 o 
  -4  12   3      338.03      428.34     13.29 o 
  -3  12   3      573.79      626.94     15.12 o 
  -2  12   3     1177.02     1335.69     21.66 o 
  -1  12   3      371.90      347.14     11.70 o 
   0  12   3      326.10      333.30     12.99 o 
   1  12   3       25.18       28.88      8.47 o 
   2  12   3        0.01        8.72      8.72 o 
   3  12   3     2545.12     2775.05     32.72 o 
   4  12   3        5.06       22.20     12.51 o 
   5  12   3      525.97      558.69     21.42 o 
   6  12   3        3.36        8.64     13.97 o 
   7  12   3      128.29       93.63     17.42 o 
   8  12   3        2.60        0.00     18.20 o 
 -11  13   3       22.92        0.00     14.53 o 
 -10  13   3        2.77        1.18     13.14 o 
  -9  13   3        0.02        5.26     12.85 o 
  -8  13   3       80.84       71.49     12.48 o 
  -7  13   3        2.81        6.04     10.44 o 
  -6  13   3      777.71      843.81     21.78 o 
  -5  13   3       85.14       84.72     11.88 o 
  -4  13   3      602.32      654.11     16.70 o 
  -3  13   3      111.33      154.01     10.05 o 
  -2  13   3        5.20        3.04      7.10 o 
  -1  13   3       22.73        2.51      7.53 o 
   0  13   3        2.40        0.25      7.02 o 
   1  13   3       17.35        4.07      6.63 o 
   2  13   3      579.24      572.07      7.89 o 
   3  13   3      381.13      335.86     17.05 o 
   4  13   3     1144.45     1157.12     26.81 o 
   5  13   3      571.19      542.21     22.55 o 
   6  13   3      283.26      244.35     18.34 o 
   7  13   3        0.41       16.25     16.25 o 
   8  13   3        0.09       19.27     17.66 o 
 -10  14   3        0.17        3.53     12.36 o 
  -9  14   3       76.76       62.21     15.11 o 
  -8  14   3       78.05       64.94     13.11 o 
  -7  14   3        4.64       11.12     11.68 o 
  -6  14   3       90.19       46.62     13.01 o 
  -5  14   3      489.77      450.07     16.97 o 
  -4  14   3       11.98        4.18      9.92 o 
  -3  14   3       10.91        2.08      8.27 o 
  -2  14   3        6.49        4.70      7.86 o 
  -1  14   3      947.49      965.73     19.62 o 
   0  14   3      200.96      221.93     40.50 o 
   1  14   3      100.65      114.40      8.91 o 
   2  14   3      290.59      315.56     12.41 o 
   3  14   3      115.46      147.61     13.53 o 
   4  14   3       22.56        1.19     11.94 o 
   5  14   3       36.55       33.91     14.72 o 
   6  14   3        1.38        3.45     13.83 o 
   7  14   3      151.71      141.91     20.28 o 
   8  14   3       27.88       58.55     21.14 o 
 -10  15   3       65.78       44.13     15.09 o 
  -9  15   3        0.02        5.21     14.50 o 
  -8  15   3       10.35       13.78     12.04 o 
  -7  15   3        7.23        7.35     13.00 o 
  -6  15   3      519.66      499.04     19.45 o 
  -5  15   3        6.19       14.75     10.38 o 
  -4  15   3        7.26        0.54      9.68 o 
  -3  15   3       48.91       81.23     10.15 o 
  -2  15   3      215.60      243.81     13.49 o 
  -1  15   3        3.13        7.98     11.16 o 
   0  15   3      185.50      200.86      9.54 o 
   1  15   3       13.90        8.60     11.28 o 
   2  15   3      447.13      446.63     17.14 o 
   3  15   3        8.71       10.38     10.38 o 
   4  15   3       15.15       25.64     11.60 o 
   5  15   3        4.25       13.71     13.71 o 
   6  15   3       28.23        8.45     15.48 o 
   7  15   3       65.72       96.67     17.49 o 
  -9  16   3      118.34       80.18     18.00 o 
  -8  16   3      234.91      207.88     18.58 o 
  -7  16   3      111.00      154.55     16.73 o 
  -6  16   3      101.12       62.80     14.27 o 
  -5  16   3        0.81        7.90     11.30 o 
  -4  16   3       55.70       66.99     11.16 o 
  -3  16   3       30.24        5.54     10.52 o 
  -2  16   3       25.90       40.01     11.12 o 
  -1  16   3      407.30      462.16     17.51 o 
   0  16   3      912.63     1009.67     17.71 o 
   1  16   3      401.60      390.18     12.13 o 
   2  16   3      357.40      296.77     16.43 o 
   3  16   3       78.18       72.42     12.41 o 
   4  16   3        0.09        8.11     11.86 o 
   5  16   3        2.70        2.00     12.64 o 
   6  16   3        2.33        3.57     15.71 o 
   7  16   3        0.53       19.22     16.90 o 
  -9  17   3       11.37        5.26     15.21 o 
  -8  17   3       22.99       18.91     13.60 o 
  -7  17   3       65.02       89.93     15.38 o 
  -6  17   3        5.10        2.34     12.97 o 
  -5  17   3       77.72       73.20     15.81 o 
  -4  17   3       64.11       67.34     13.93 o 
  -3  17   3       14.99        9.19     12.07 o 
  -2  17   3      447.56      420.52     18.88 o 
  -1  17   3       50.69       19.70     11.81 o 
   0  17   3      173.46      163.33     30.76 o 
   1  17   3      265.64      247.53     15.83 o 
   2  17   3       26.43       46.37     13.34 o 
   3  17   3      307.41      295.38     17.49 o 
   4  17   3      149.54      151.73     17.78 o 
   5  17   3       41.38       74.95     15.54 o 
   6  17   3      128.51      106.89     20.23 o 
  -8  18   3       99.91       62.26     15.72 o 
  -7  18   3       55.76       11.60     15.26 o 
  -6  18   3       96.29      111.35     15.90 o 
  -5  18   3      585.31      597.94     23.79 o 
  -4  18   3       10.08       17.56     13.30 o 
  -3  18   3      116.48      133.23     14.92 o 
  -2  18   3       62.40       63.54     12.95 o 
  -1  18   3       97.22      128.77     14.43 o 
   0  18   3       68.10       81.31      9.11 o 
   1  18   3       21.74       15.62     15.62 o 
   2  18   3        1.10       10.05     13.01 o 
   3  18   3      347.50      316.86     19.05 o 
   4  18   3        0.03       16.13     14.19 o 
   5  18   3        0.00        9.54     17.08 o 
  -7  19   3        9.31       16.45     15.20 o 
  -6  19   3        9.21       12.12     14.03 o 
  -5  19   3        6.52       15.30     15.30 o 
  -4  19   3        7.16        7.60     13.92 o 
  -3  19   3       84.79       81.52     14.31 o 
  -2  19   3       29.10        6.03     12.09 o 
  -1  19   3       44.06       41.99     13.01 o 
   0  19   3        2.45        8.92      8.92 o 
   1  19   3      260.43      207.78     17.13 o 
   2  19   3        0.78       12.05     13.25 o 
   3  19   3       12.77       12.48     14.96 o 
   4  19   3       29.10       36.55     15.65 o 
   5  19   3      187.91      196.14     21.34 o 
  -7  20   3       33.31       49.49     17.15 o 
  -6  20   3        0.05       15.36     15.36 o 
  -5  20   3        0.00       16.05     16.05 o 
  -4  20   3       24.40       13.94     15.25 o 
  -3  20   3        4.15       30.51     12.34 o 
  -2  20   3        2.29        4.35     12.41 o 
  -1  20   3       87.62      119.06     15.11 o 
   0  20   3       16.96       28.68     21.23 o 
   1  20   3        2.77       15.01     15.01 o 
   2  20   3        2.76       17.73     12.84 o 
   3  20   3       72.19       47.29     16.38 o 
   4  20   3       12.91        0.65     16.42 o 
  -5  21   3        2.77       37.97     15.46 o 
  -4  21   3        5.98        9.04     16.00 o 
  -3  21   3       61.42       21.68     16.93 o 
  -2  21   3       10.28        6.34     14.57 o 
  -1  21   3       38.85       62.16     14.78 o 
   0  21   3       43.60       88.96     12.16 o 
   1  21   3       28.12       14.61     14.00 o 
   2  21   3       73.61       84.65     16.07 o 
   3  21   3       16.66       46.35     15.25 o 
  -4  22   3       58.42       56.27     19.00 o 
  -3  22   3       36.93       76.37     19.11 o 
  -2  22   3       20.08        0.64     15.59 o 
  -1  22   3        5.27       18.73     14.35 o 
   0  22   3        8.44        0.32     19.37 o 
   1  22   3        0.89       14.73     14.73 o 
 -12   0   4      129.07      100.35     17.47 o 
 -10   0   4      460.41      475.37     18.11 o 
  -8   0   4       69.41       60.89      6.31 o 
  -6   0   4       73.61       67.03      4.06 o 
  -4   0   4     2510.16     2729.63     86.50 o 
  -2   0   4    12783.69    13612.98    149.63 o 
   0   0   4     1333.96     1281.56     26.42 o 
   2   0   4      309.62      297.34      8.60 o 
   4   0   4        9.04        5.96      5.06 o 
   6   0   4      595.51      598.85     17.96 o 
   8   0   4      515.89      477.88     18.99 o 
  10   0   4       15.62        5.86     12.67 o 
 -13   1   4       21.01       28.71     17.50 o 
 -12   1   4       17.17        1.90     15.18 o 
 -11   1   4       23.44       41.53     13.08 o 
 -10   1   4       25.67       51.71     10.74 o 
  -9   1   4        0.67       12.05      7.41 o 
  -8   1   4      103.73       87.08      8.07 o 
  -7   1   4       45.88       49.79      7.12 o 
  -6   1   4       13.61       15.07      4.14 o 
  -5   1   4        9.75       10.66      3.31 o 
  -4   1   4      172.23      125.75      5.19 o 
  -3   1   4     1879.37     1733.98     13.95 o 
  -2   1   4     1568.55     1414.39     12.61 o 
  -1   1   4     6831.02     7009.71    115.77 o 
   0   1   4      413.36      475.39      8.51 o 
   1   1   4        2.58        0.18      4.33 o 
   2   1   4        8.25       12.10      4.40 o 
   3   1   4       60.27       75.01      7.51 o 
   4   1   4      826.64      845.30     13.58 o 
   5   1   4     1925.59     1885.32     25.30 o 
   6   1   4     1458.28     1645.31     23.04 o 
   7   1   4     1054.78     1054.73     24.57 o 
   8   1   4       32.89        5.17     13.21 o 
   9   1   4        2.36       12.11     12.11 o 
 -13   2   4        1.20       11.83     16.00 o 
 -12   2   4       20.22       18.18     15.67 o 
 -11   2   4       42.71       52.82     13.48 o 
 -10   2   4       30.04       29.72     10.06 o 
  -9   2   4      270.73      225.30     11.34 o 
  -8   2   4      551.12      515.77     12.85 o 
  -7   2   4     1993.37     2271.61     16.52 o 
  -6   2   4      635.45      595.76     10.21 o 
  -5   2   4       33.06       39.95      3.57 o 
  -4   2   4     2487.64     2296.03     16.59 o 
  -3   2   4     2620.67     2554.01     20.33 o 
  -2   2   4    11028.14    11817.25    149.96 o 
  -1   2   4       18.21       20.62      6.89 o 
   0   2   4     1973.32     1835.79    171.35 o 
   1   2   4     2335.09     2227.28     18.91 o 
   2   2   4       89.39       70.30      5.77 o 
   3   2   4      189.72      215.64      9.03 o 
   4   2   4      175.54      211.56      9.68 o 
   5   2   4      719.59      682.72     17.37 o 
   6   2   4      112.77      112.26     12.65 o 
   7   2   4      151.36      137.76     14.56 o 
   8   2   4       20.62       10.73     13.90 o 
   9   2   4       17.07       25.06     14.79 o 
 -13   3   4       24.64       16.70     18.07 o 
 -12   3   4       27.73        3.15     15.72 o 
 -11   3   4        0.18       20.90     12.99 o 
 -10   3   4       14.30        2.03      9.65 o 
  -9   3   4      170.12      162.16     10.53 o 
  -8   3   4       83.73       89.10      7.95 o 
  -7   3   4      331.57      244.95      8.54 o 
  -6   3   4      337.71      299.25      8.48 o 
  -5   3   4     1240.37     1180.55     11.17 o 
  -4   3   4     1633.16     1589.52     14.17 o 
  -3   3   4      316.26      311.33      7.25 o 
  -2   3   4     5440.07     5847.42    109.18 o 
  -1   3   4      100.81      101.70      4.24 o 
   0   3   4     1027.56     1212.14     77.16 o 
   1   3   4     2976.14     3088.95     22.60 o 
   2   3   4       32.80       39.08      5.07 o 
   3   3   4     2017.38     1988.18     22.06 o 
   4   3   4      132.39      138.24      8.22 o 
   5   3   4        6.95       15.49      7.74 o 
   6   3   4      546.70      459.47     19.74 o 
   7   3   4       12.65       12.20     13.48 o 
   8   3   4      131.48       81.31     16.25 o 
   9   3   4      161.82      135.07     17.50 o 
 -13   4   4       10.86       19.58     18.18 o 
 -12   4   4       27.11       64.94     14.00 o 
 -11   4   4      283.45      295.86     18.42 o 
 -10   4   4       44.83       41.10     10.40 o 
  -9   4   4      268.93      233.32     12.27 o 
  -8   4   4      267.11      235.32     10.40 o 
  -7   4   4       63.19       79.99      6.87 o 
  -6   4   4       50.85       50.36      4.61 o 
  -5   4   4       43.45       45.08      4.12 o 
  -4   4   4       81.90       65.09      3.51 o 
  -3   4   4     2585.95     2666.33     19.48 o 
  -2   4   4      950.19      889.55     11.15 o 
  -1   4   4      969.83      909.19     11.37 o 
   0   4   4       13.81        6.74      2.65 o 
   1   4   4      991.12      978.13     16.66 o 
   2   4   4      619.46      716.86     12.92 o 
   3   4   4       24.80       12.03      5.02 o 
   4   4   4      137.46      111.59      8.31 o 
   5   4   4      378.83      353.33     13.97 o 
   6   4   4        1.87        6.10     12.23 o 
   7   4   4       12.82        3.97     13.94 o 
   8   4   4        2.47       16.37     15.64 o 
   9   4   4       26.68       14.18     17.15 o 
 -13   5   4        3.77       17.62     17.62 o 
 -12   5   4      124.97      108.11     18.13 o 
 -11   5   4        0.60       11.24     12.99 o 
 -10   5   4       94.68       94.83     12.40 o 
  -9   5   4      164.59      123.80     10.86 o 
  -8   5   4       30.53       22.32      7.30 o 
  -7   5   4      128.20       86.27      7.26 o 
  -6   5   4      148.66      163.80      7.33 o 
  -5   5   4        5.93        7.54      3.57 o 
  -4   5   4       30.10       47.93      4.43 o 
  -3   5   4      275.12      248.06      6.55 o 
  -2   5   4      894.95      745.86     10.32 o 
  -1   5   4     2744.78     2636.69     19.00 o 
   0   5   4      358.39      309.71      5.77 o 
   1   5   4      207.72      254.59      8.01 o 
   2   5   4      207.96      191.64      8.34 o 
   3   5   4       10.48        2.52      5.04 o 
   4   5   4      226.81      248.30     11.02 o 
   5   5   4      225.54      238.66     12.44 o 
   6   5   4     1167.28     1240.54     26.02 o 
   7   5   4       18.85       33.98     12.91 o 
   8   5   4       46.31       47.10     16.18 o 
   9   5   4       81.17       71.03     18.75 o 
 -13   6   4        5.86       10.63     18.41 o 
 -12   6   4       59.33       55.31     16.47 o 
 -11   6   4        2.00        1.83     12.75 o 
 -10   6   4      230.85      193.16     15.67 o 
  -9   6   4       63.82       49.13     10.36 o 
  -8   6   4        8.18        3.37      7.69 o 
  -7   6   4      496.98      511.22     13.13 o 
  -6   6   4       11.90        2.17      5.63 o 
  -5   6   4      494.75      557.13     10.92 o 
  -4   6   4     1391.61     1566.78     16.26 o 
  -3   6   4       60.77       59.66      4.60 o 
  -2   6   4      174.90      197.97      6.68 o 
  -1   6   4      363.72      311.68      5.12 o 
   0   6   4     1342.21     1452.23     11.67 o 
   1   6   4       64.59       42.08      4.69 o 
   2   6   4      242.99      266.29      9.79 o 
   3   6   4      280.33      309.75      6.09 o 
   4   6   4      280.49      270.56      6.91 o 
   5   6   4       98.00      118.52      9.17 o 
   6   6   4        2.83        1.25     10.67 o 
   7   6   4       19.22       12.08     14.52 o 
   8   6   4      268.35      294.21     22.63 o 
   9   6   4       39.19       81.56     21.00 o 
 -12   7   4        7.43        8.02     15.37 o 
 -11   7   4       34.83       30.56     14.34 o 
 -10   7   4      219.77      204.28     15.67 o 
  -9   7   4        0.26       10.82     10.82 o 
  -8   7   4        6.93       18.74      8.62 o 
  -7   7   4       40.39       22.51      8.14 o 
  -6   7   4      885.04      804.36     14.65 o 
  -5   7   4      341.94      380.30     10.65 o 
  -4   7   4       41.52       17.41      4.35 o 
  -3   7   4      552.23      481.58      9.84 o 
  -2   7   4      240.62      247.10     10.64 o 
  -1   7   4      304.89      376.78      6.50 o 
   0   7   4     1630.41     1618.80     19.14 o 
   1   7   4        1.03        5.18      5.18 o 
   2   7   4     4786.40     4695.13     33.84 o 
   3   7   4       28.97        6.13      6.64 o 
   4   7   4      888.84      733.30     17.81 o 
   5   7   4       50.40       30.85      9.31 o 
   6   7   4       50.74       53.53     12.14 o 
   7   7   4       14.45       26.02     13.36 o 
   8   7   4       34.38       46.19     16.92 o 
   9   7   4        0.42       10.76     19.08 o 
 -12   8   4        0.07       18.83     14.79 o 
 -11   8   4        3.00        8.87     13.98 o 
 -10   8   4        1.24        8.35     12.55 o 
  -9   8   4      303.37      349.82     16.85 o 
  -8   8   4      104.34      130.70     11.63 o 
  -7   8   4     1434.20     1693.44     24.09 o 
  -6   8   4      262.15      315.90     11.05 o 
  -5   8   4       77.54      105.80      7.43 o 
  -4   8   4        5.79       10.00      5.00 o 
  -3   8   4      634.56      546.41     11.02 o 
  -2   8   4       46.68       63.45      6.54 o 
  -1   8   4       84.57       87.48      7.06 o 
   0   8   4      225.17      208.64      8.54 o 
   1   8   4      514.96      525.04     12.34 o 
   2   8   4       10.18        6.92      6.92 o 
   3   8   4      135.74      123.03      9.82 o 
   4   8   4      215.69      206.70     12.05 o 
   5   8   4       37.08       18.96      9.47 o 
   6   8   4       22.77       27.24     10.39 o 
   7   8   4        6.10       15.00     12.85 o 
   8   8   4      131.11      128.45     21.14 o 
   9   8   4       11.72       20.31     20.31 o 
 -12   9   4        4.23        1.35     15.48 o 
 -11   9   4        0.51       19.27     13.49 o 
 -10   9   4       24.69       17.69     13.42 o 
  -9   9   4      192.71      228.82     16.18 o 
  -8   9   4        8.27       20.28      9.86 o 
  -7   9   4       12.36       20.32      8.34 o 
  -6   9   4       32.25       18.47      7.00 o 
  -5   9   4      891.64      842.74     15.93 o 
  -4   9   4      137.67      175.00      6.61 o 
  -3   9   4      523.42      496.51     11.38 o 
  -2   9   4        3.98        0.87      5.38 o 
  -1   9   4       64.82       96.66      6.77 o 
   0   9   4      323.28      272.66      8.33 o 
   1   9   4       52.64       29.25      6.71 o 
   2   9   4      238.75      290.76     11.49 o 
   3   9   4      359.29      416.35     13.63 o 
   4   9   4      318.34      253.82     13.95 o 
   5   9   4        3.40        9.64      9.64 o 
   6   9   4      155.45      130.66     14.51 o 
   7   9   4       17.86        2.90     15.25 o 
   8   9   4        0.67       10.34     17.50 o 
   9   9   4      138.21      125.72     24.10 o 
 -12  10   4        0.07       24.65     15.34 o 
 -11  10   4      196.82      170.67     19.31 o 
 -10  10   4        9.39       13.59     13.59 o 
  -9  10   4      240.52      233.37     17.68 o 
  -8  10   4       24.15        7.85     10.10 o 
  -7  10   4        6.92       12.89      8.06 o 
  -6  10   4        6.19        7.72      7.72 o 
  -5  10   4        0.07        7.98      5.98 o 
  -4  10   4       54.99       60.59      6.83 o 
  -3  10   4      357.01      361.99      8.96 o 
  -2  10   4        1.08        1.39      5.54 o 
  -1  10   4       69.92       59.49      5.09 o 
   0  10   4      486.73      590.71     12.98 o 
   1  10   4      614.12      692.82     15.09 o 
   2  10   4       41.74       54.19      7.08 o 
   3  10   4       65.91       41.05      8.54 o 
   4  10   4       37.02       61.93     10.78 o 
   5  10   4      188.82      149.26     12.89 o 
   6  10   4        6.96       10.08     12.76 o 
   7  10   4      124.75      167.43     18.44 o 
   8  10   4       15.32       30.68     16.15 o 
 -11  11   4       13.18       26.26     15.37 o 
 -10  11   4       29.77       28.51     14.27 o 
  -9  11   4        0.78        6.57     11.93 o 
  -8  11   4       22.51       30.88     11.45 o 
  -7  11   4      202.98      241.05     13.73 o 
  -6  11   4      100.28       93.12     11.11 o 
  -5  11   4      307.48      336.28     12.33 o 
  -4  11   4       91.48       95.85      8.58 o 
  -3  11   4      137.86      163.77      8.80 o 
  -2  11   4      586.39      567.85     13.36 o 
  -1  11   4      149.95      182.43      9.02 o 
   0  11   4      923.64      961.14     12.45 o 
   1  11   4      291.83      309.34     12.39 o 
   2  11   4        8.92       12.38      8.76 o 
   3  11   4      464.44      394.17     15.21 o 
   4  11   4       64.32       55.96      9.27 o 
   5  11   4        0.87       26.29     10.03 o 
   6  11   4       27.15       23.24     13.67 o 
   7  11   4       31.15       23.98     16.47 o 
   8  11   4        0.07       45.01     17.99 o 
 -11  12   4        0.81       13.91     13.91 o 
 -10  12   4       24.08       26.57     13.60 o 
  -9  12   4       27.73       25.18     14.40 o 
  -8  12   4        0.81       11.02     11.02 o 
  -7  12   4      173.53      187.30     15.10 o 
  -6  12   4       50.03       55.73     11.35 o 
  -5  12   4        0.38        0.61      9.47 o 
  -4  12   4       91.97      117.98      9.89 o 
  -3  12   4      414.21      350.60     12.16 o 
  -2  12   4      262.80      323.93     12.31 o 
  -1  12   4       94.28      123.05      8.79 o 
   0  12   4      288.73      310.21      8.55 o 
   1  12   4      150.76      178.58      9.10 o 
   2  12   4      333.60      333.66     15.77 o 
   3  12   4       67.45       68.63     12.18 o 
   4  12   4      669.68      785.42     23.02 o 
   5  12   4       32.62        3.19     12.76 o 
   6  12   4        5.21        9.03     13.20 o 
   7  12   4       42.53       46.33     18.24 o 
   8  12   4      168.33      167.17     21.52 o 
 -11  13   4        0.72       11.82     14.30 o 
 -10  13   4       11.29        4.91     13.50 o 
  -9  13   4       36.16       28.82     13.20 o 
  -8  13   4       24.66       23.96     12.27 o 
  -7  13   4       70.94       52.80     12.48 o 
  -6  13   4       73.69      103.33     13.26 o 
  -5  13   4      108.47      107.60     10.81 o 
  -4  13   4      183.14      183.98     11.23 o 
  -3  13   4       36.71       34.64      8.40 o 
  -2  13   4        7.43        7.11      7.11 o 
  -1  13   4       26.75       34.67      8.54 o 
   0  13   4       81.30      114.98      5.87 o 
   1  13   4       39.04       16.55      8.27 o 
   2  13   4      507.48      491.67     17.71 o 
   3  13   4      178.04      166.03     14.68 o 
   4  13   4       72.71       90.31     13.24 o 
   5  13   4        2.87        2.60     12.99 o 
   6  13   4       28.20       38.81     14.11 o 
   7  13   4        4.25        6.92     16.91 o 
 -10  14   4       10.07       13.99     14.59 o 
  -9  14   4       13.55       34.82     12.60 o 
  -8  14   4        1.56        1.17     12.36 o 
  -7  14   4      200.86      275.43     16.71 o 
  -6  14   4       21.85        9.03     10.72 o 
  -5  14   4      107.09      108.27     13.86 o 
  -4  14   4      129.61      108.35     11.01 o 
  -3  14   4        1.01       28.25      9.76 o 
  -2  14   4      296.64      223.10     12.08 o 
  -1  14   4      266.10      217.49     13.97 o 
   0  14   4        4.04        0.69      6.04 o 
   1  14   4      598.68      693.33     19.07 o 
   2  14   4       14.06       10.02     10.42 o 
   3  14   4        0.17        5.76     12.11 o 
   4  14   4      157.30      194.43     15.94 o 
   5  14   4      196.06      206.58     18.49 o 
   6  14   4       37.93       72.97     15.02 o 
   7  14   4        2.11       15.54     20.98 o 
 -10  15   4       20.45        9.03     15.04 o 
  -9  15   4      106.72       88.17     16.19 o 
  -8  15   4        0.36       10.08     12.46 o 
  -7  15   4        0.49       12.87     12.87 o 
  -6  15   4        1.07        5.18     11.52 o 
  -5  15   4      291.74      328.79     17.05 o 
  -4  15   4        1.16        6.23     10.75 o 
  -3  15   4       46.84       69.59     11.21 o 
  -2  15   4        6.08        8.67      9.75 o 
  -1  15   4     1112.92     1127.97     23.95 o 
   0  15   4       35.13       34.15      7.11 o 
   1  15   4       93.85       80.16     12.48 o 
   2  15   4        0.65        6.16      9.51 o 
   3  15   4       62.40       64.05     11.76 o 
   4  15   4       66.31       63.60     11.87 o 
   5  15   4       54.48       80.36     15.41 o 
   6  15   4       34.80       24.60     16.65 o 
  -9  16   4        4.46        1.81     14.41 o 
  -8  16   4       23.63       16.18     13.78 o 
  -7  16   4       18.84       55.93     14.28 o 
  -6  16   4       56.54       45.38     12.97 o 
  -5  16   4      134.12      116.85     15.19 o 
  -4  16   4       47.42       45.37     12.21 o 
  -3  16   4      444.91      381.50     17.37 o 
  -2  16   4       39.23       39.63     11.72 o 
  -1  16   4        3.53        9.84     10.94 o 
   0  16   4       21.29        1.91      9.56 o 
   1  16   4       60.01       78.12     12.75 o 
   2  16   4       35.28       41.15     11.99 o 
   3  16   4       29.85        3.59     11.36 o 
   4  16   4        3.85        3.80     13.31 o 
   5  16   4       52.64       58.31     15.60 o 
   6  16   4       30.95       45.23     18.24 o 
  -9  17   4       66.25       50.00     16.86 o 
  -8  17   4        5.29       15.15     15.15 o 
  -7  17   4        1.97       11.54     14.56 o 
  -6  17   4       30.39       31.41     14.49 o 
  -5  17   4      158.14      153.82     16.82 o 
  -4  17   4       22.08        1.80     13.77 o 
  -3  17   4        0.06        8.94     10.72 o 
  -2  17   4       35.17       25.83     10.91 o 
  -1  17   4      195.75      208.55     11.23 o 
   0  17   4      147.68      125.83      9.48 o 
   1  17   4       32.82       63.96     12.45 o 
   2  17   4       42.49       54.75     13.39 o 
   3  17   4       10.24       24.92     13.37 o 
   4  17   4        0.91        9.62     14.13 o 
   5  17   4        8.83        0.00     15.73 o 
  -8  18   4        6.92       11.72     14.79 o 
  -7  18   4       36.08        2.48     15.51 o 
  -6  18   4        4.52       14.90     14.90 o 
  -5  18   4       37.11        1.86     15.47 o 
  -4  18   4        0.42       13.56     13.56 o 
  -3  18   4        0.17       18.36     11.64 o 
  -2  18   4       64.79       35.37     12.38 o 
  -1  18   4       36.47       57.55     13.25 o 
   0  18   4       38.25       24.36     20.57 o 
   1  18   4      105.89       71.00     13.86 o 
   2  18   4      130.63      111.33     14.81 o 
   3  18   4        0.22        4.31     14.17 o 
   4  18   4      193.59      206.78     18.81 o 
   5  18   4       11.07       19.96     15.84 o 
  -7  19   4       21.45       10.18     15.28 o 
  -6  19   4        0.09        0.64     14.07 o 
  -5  19   4       49.83       58.13     15.33 o 
  -4  19   4        1.76        4.47     13.34 o 
  -3  19   4       24.32       24.44     13.79 o 
  -2  19   4       39.59       22.91     13.25 o 
  -1  19   4        8.09       15.89     11.19 o 
   0  19   4        0.60        8.36      8.81 o 
   1  19   4        5.19        7.62     13.51 o 
   2  19   4       93.17       70.23     15.00 o 
   3  19   4        8.89       14.94     14.94 o 
   4  19   4        0.07       14.33     16.95 o 
  -6  20   4        7.96       16.50     16.50 o 
  -5  20   4        3.22        1.99     15.85 o 
  -4  20   4      138.43      124.96     17.66 o 
  -3  20   4       19.71       28.18     16.01 o 
  -2  20   4       52.25       51.68     14.77 o 
  -1  20   4        0.12       13.77     13.77 o 
   0  20   4       36.87       26.27     25.77 o 
   1  20   4        4.05       17.25     13.07 o 
   2  20   4        3.53       13.95     13.95 o 
   3  20   4       52.28       43.18     16.26 o 
  -5  21   4        7.75       21.17     16.39 o 
  -4  21   4        0.33        9.44     16.85 o 
  -3  21   4       14.42        5.85     15.66 o 
  -2  21   4       12.63       15.64     13.75 o 
  -1  21   4       74.79       96.71     13.35 o 
   0  21   4        0.04        5.99      9.75 o 
   1  21   4        0.97       14.40     14.40 o 
   2  21   4       28.63       18.28     16.45 o 
  -3  22   4       27.09        0.67     16.54 o 
  -2  22   4        0.03       15.18     15.18 o 
  -1  22   4        8.44        9.82     14.12 o 
   0  22   4        0.59        9.53     10.21 o 
 -13   0   5       99.46      107.93     18.49 o 
 -11   0   5       11.57        5.59     10.66 o 
  -9   0   5       62.42       40.57      7.60 o 
  -7   0   5      927.67      909.19     14.08 o 
  -5   0   5     2518.84     2728.40     18.81 o 
  -3   0   5     1829.03     2120.84     15.42 o 
  -1   0   5      646.30      613.64      9.08 o 
   1   0   5     1448.66     1516.77     11.72 o 
   3   0   5       13.23       50.12      8.13 o 
   5   0   5     1892.21     1822.55     30.13 o 
   7   0   5      527.66      455.25     19.28 o 
   9   0   5       25.71       34.75     11.94 o 
 -13   1   5        0.38        3.71     14.84 o 
 -12   1   5       54.30       35.15     14.49 o 
 -11   1   5        0.36        7.55     10.05 o 
 -10   1   5        8.37       14.53      8.17 o 
  -9   1   5      196.19      171.24      9.52 o 
  -8   1   5        0.02        4.21      5.34 o 
  -7   1   5      140.45      164.88      7.57 o 
  -6   1   5      199.48      177.04      6.60 o 
  -5   1   5      563.98      660.50      6.81 o 
  -4   1   5     1927.75     1737.22     14.87 o 
  -3   1   5      383.98      293.36      7.07 o 
  -2   1   5     3789.35     3850.30     19.20 o 
  -1   1   5       59.09       84.03      4.57 o 
   0   1   5      107.70       89.00      2.49 o 
   1   1   5       17.57        4.26      4.26 o 
   2   1   5       15.79       32.41      6.15 o 
   3   1   5      165.25      141.15      9.74 o 
   4   1   5      279.07      274.03     12.48 o 
   5   1   5      123.51      107.86     12.24 o 
   6   1   5       54.39       53.90     12.11 o 
   7   1   5      269.56      257.94     18.51 o 
   8   1   5        7.23       17.98     12.41 o 
   9   1   5        9.72        7.33     14.02 o 
 -13   2   5       37.34       13.09     14.98 o 
 -12   2   5        2.27        1.68     12.38 o 
 -11   2   5      149.29      121.05     13.67 o 
 -10   2   5       37.12       23.74      9.15 o 
  -9   2   5      521.03      519.89     14.54 o 
  -8   2   5       47.59       59.58      6.13 o 
  -7   2   5      165.89      135.26      7.93 o 
  -6   2   5        2.74        2.44      4.53 o 
  -5   2   5      305.91      297.51      8.91 o 
  -4   2   5      660.23      614.08      9.75 o 
  -3   2   5     3603.22     3087.25      3.53 o 
  -2   2   5      377.77      436.71      8.64 o 
  -1   2   5      361.83      311.64     12.88 o 
   0   2   5      883.11      922.34     45.80 o 
   1   2   5      409.95      395.04      8.31 o 
   2   2   5      400.04      331.55     11.19 o 
   3   2   5       11.37        5.14      5.71 o 
   4   2   5      609.10      576.76     17.48 o 
   5   2   5       33.10       22.20     11.16 o 
   6   2   5      410.27      402.16     21.68 o 
   7   2   5       23.91        0.67     14.79 o 
   8   2   5      103.96       58.11     16.61 o 
   9   2   5       71.22       68.53     17.30 o 
 -13   3   5        0.18       10.16     15.85 o 
 -12   3   5      119.87      113.17     15.52 o 
 -11   3   5       22.24       32.64     11.91 o 
 -10   3   5       31.41       29.99      8.89 o 
  -9   3   5       24.62       23.05      8.12 o 
  -8   3   5      876.59      871.95     14.97 o 
  -7   3   5       19.35       17.86      5.95 o 
  -6   3   5      141.38      160.97      6.47 o 
  -5   3   5        7.81       23.10      4.09 o 
  -4   3   5     2775.60     2751.52     19.93 o 
  -3   3   5       38.67        4.43      8.52 o 
  -2   3   5        2.09        0.47      4.60 o 
  -1   3   5        9.99        1.89      6.44 o 
   0   3   5     3185.15     3670.55    144.81 o 
   1   3   5      555.92      470.55     11.27 o 
   2   3   5      137.55      200.19      9.19 o 
   3   3   5       20.41       10.49      6.62 o 
   4   3   5      305.22      340.52     13.73 o 
   5   3   5      187.43      247.37     14.69 o 
   6   3   5       27.60       11.01     14.26 o 
   7   3   5       60.81       48.43     16.15 o 
   8   3   5        8.27        7.40     16.29 o 
   9   3   5        2.76        3.79     18.18 o 
 -13   4   5       13.81        5.18     16.83 o 
 -12   4   5       68.92       58.45     14.76 o 
 -11   4   5        7.01       10.73     12.33 o 
 -10   4   5       25.12       20.47      9.28 o 
  -9   4   5      242.20      222.84     11.61 o 
  -8   4   5       29.12       24.45      6.63 o 
  -7   4   5       92.47      108.62      5.48 o 
  -6   4   5        5.96        4.17      4.17 o 
  -5   4   5       41.63       42.85      4.29 o 
  -4   4   5      287.98      293.69      6.06 o 
  -3   4   5      775.00      782.38      9.89 o 
  -2   4   5      207.35      229.74      4.18 o 
  -1   4   5      213.34      170.30      6.42 o 
   0   4   5       36.72       40.83      6.28 o 
   1   4   5       48.82       54.49      6.32 o 
   2   4   5      462.48      453.47     14.18 o 
   3   4   5        0.12        3.80      6.49 o 
   4   4   5        9.47        4.42      7.72 o 
   5   4   5        3.69        8.26     10.61 o 
   6   4   5      233.11      234.72     17.60 o 
   7   4   5       10.55       11.74     13.62 o 
   8   4   5       15.01       19.27     16.95 o 
   9   4   5       26.90       40.23     18.51 o 
 -13   5   5        0.64        0.67     15.88 o 
 -12   5   5       75.77       51.74     15.82 o 
 -11   5   5        0.02       16.16     11.70 o 
 -10   5   5        7.81       11.77      9.71 o 
  -9   5   5        3.22        2.36      7.56 o 
  -8   5   5       28.55       23.34      7.05 o 
  -7   5   5      178.56      225.98      9.60 o 
  -6   5   5        0.27        0.00      4.86 o 
  -5   5   5      731.09      706.96     11.82 o 
  -4   5   5        1.78        1.24      4.57 o 
  -3   5   5     1163.47     1155.12     14.17 o 
  -2   5   5      589.51      581.11      4.18 o 
  -1   5   5      434.95      448.50      9.40 o 
   0   5   5      152.24      190.79      7.61 o 
   1   5   5        0.74        1.93      4.33 o 
   2   5   5      264.68      347.12     11.31 o 
   3   5   5      390.15      306.66     11.76 o 
   4   5   5      231.66      208.65     12.21 o 
   5   5   5      278.63      242.33     14.88 o 
   6   5   5        5.64       13.78     13.78 o 
   7   5   5        0.11       17.41     14.51 o 
   8   5   5       16.31       18.96     17.37 o 
 -13   6   5       29.42       66.68     16.84 o 
 -12   6   5       46.12       48.92     15.67 o 
 -11   6   5        0.43        6.97     12.20 o 
 -10   6   5      167.24      191.35     14.52 o 
  -9   6   5       17.05       28.00      9.00 o 
  -8   6   5      139.50      155.85     10.33 o 
  -7   6   5      826.54      910.58     16.54 o 
  -6   6   5       36.80       55.26      6.05 o 
  -5   6   5      153.22      124.37      9.39 o 
  -4   6   5       34.65       43.78      5.11 o 
  -3   6   5     2058.54     2009.74     18.97 o 
  -2   6   5      735.15      630.96     10.94 o 
  -1   6   5      364.56      415.74      9.87 o 
   0   6   5       28.37       40.70      3.32 o 
   1   6   5      799.58      913.27     16.75 o 
   2   6   5        7.13        1.38      7.11 o 
   3   6   5       43.35       46.35      9.57 o 
   4   6   5        4.92        1.67      7.82 o 
   5   6   5      553.28      429.48     18.04 o 
   6   6   5        7.64       35.10     11.91 o 
   7   6   5       21.61       35.92     16.13 o 
   8   6   5       27.24       57.00     18.48 o 
 -13   7   5        0.91        2.06     18.45 o 
 -12   7   5        0.07       12.23     15.44 o 
 -11   7   5       89.78       92.17     15.65 o 
 -10   7   5       18.49       29.30     12.40 o 
  -9   7   5       41.78       49.63     10.57 o 
  -8   7   5      139.65      110.68     10.96 o 
  -7   7   5      900.57      992.74     18.07 o 
  -6   7   5       65.96       71.22      6.90 o 
  -5   7   5      104.03      140.86      7.62 o 
  -4   7   5        5.33        7.86      4.37 o 
  -3   7   5       20.77        6.87      4.71 o 
  -2   7   5      203.28      181.72      4.26 o 
  -1   7   5     1414.82     1400.94     16.90 o 
   0   7   5      234.02      271.90      6.71 o 
   1   7   5      592.09      490.43     12.44 o 
   2   7   5        9.14       11.12      7.06 o 
   3   7   5        4.46        3.19      5.85 o 
   4   7   5        4.84       15.79      7.88 o 
   5   7   5      355.11      338.95     17.04 o 
   6   7   5       18.01       20.07     12.72 o 
   7   7   5      455.26      434.65     25.19 o 
   8   7   5       45.11       38.21     21.14 o 
 -12   8   5       12.35       27.54     13.77 o 
 -11   8   5       95.66       68.93     16.14 o 
 -10   8   5      383.61      387.44     18.76 o 
  -9   8   5       94.14      103.02     12.73 o 
  -8   8   5      504.83      502.69     17.36 o 
  -7   8   5        8.63        4.54      8.04 o 
  -6   8   5        0.06        9.70      5.82 o 
  -5   8   5       43.70       34.99      6.14 o 
  -4   8   5       16.65       17.59      4.97 o 
  -3   8   5       15.97       11.86      4.83 o 
  -2   8   5      341.58      292.30      9.11 o 
  -1   8   5        0.59        5.27      5.27 o 
   0   8   5      131.11      174.97      5.30 o 
   1   8   5      283.69      312.70     11.52 o 
   2   8   5      380.30      418.95     13.67 o 
   3   8   5       53.21       44.88      8.56 o 
   4   8   5        2.04        2.28      8.54 o 
   5   8   5       65.03       49.30     12.95 o 
   6   8   5        0.69        3.39     12.19 o 
   7   8   5       29.22        3.74     17.22 o 
   8   8   5      139.50      150.50     23.85 o 
 -12   9   5       39.35       60.35     16.60 o 
 -11   9   5        0.00        0.33     12.71 o 
 -10   9   5        2.33       10.28     12.70 o 
  -9   9   5        5.68        0.00     12.09 o 
  -8   9   5      135.39      112.13     12.10 o 
  -7   9   5       11.01        2.11      8.44 o 
  -6   9   5        0.04        4.57      6.63 o 
  -5   9   5       17.85       15.86      6.94 o 
  -4   9   5      106.68       72.89      6.54 o 
  -3   9   5        3.84        3.40      5.86 o 
  -2   9   5       49.80       35.22      5.34 o 
  -1   9   5      178.96      174.22      9.86 o 
   0   9   5      327.18      268.51     14.33 o 
   1   9   5       90.59       71.05      8.22 o 
   2   9   5       61.55       62.10      8.15 o 
   3   9   5      114.82       73.28      9.70 o 
   4   9   5      334.49      319.14      8.64 o 
   5   9   5       91.13       80.56     11.87 o 
   6   9   5       25.36       30.84     15.07 o 
   7   9   5        0.24        0.00     15.13 o 
   8   9   5      110.43      161.12     23.27 o 
 -12  10   5       15.51       19.93     15.97 o 
 -11  10   5       32.52       12.24     15.44 o 
 -10  10   5        4.06        3.10     13.00 o 
  -9  10   5        4.82       14.24     11.87 o 
  -8  10   5       99.49       86.57     11.96 o 
  -7  10   5       23.97       21.94      9.87 o 
  -6  10   5      200.13      233.12     12.21 o 
  -5  10   5        4.28        3.86      7.77 o 
  -4  10   5        6.39       10.18      5.81 o 
  -3  10   5        0.21        0.32      6.50 o 
  -2  10   5      298.02      219.63      6.84 o 
  -1  10   5        0.02        7.33      5.96 o 
   0  10   5       63.27       71.65     40.88 o 
   1  10   5       10.34       12.21      6.85 o 
   2  10   5       85.37       94.05      9.24 o 
   3  10   5        1.93        5.46      9.26 o 
   4  10   5        0.23       10.49     10.49 o 
   5  10   5        8.64       12.03     11.39 o 
   6  10   5       68.67       60.39     15.98 o 
   7  10   5        4.22        1.52     16.80 o 
   8  10   5        4.34        6.70     17.60 o 
 -12  11   5       21.48       27.10     15.87 o 
 -11  11   5       15.45        8.40     14.88 o 
 -10  11   5       53.56       32.63     13.80 o 
  -9  11   5       10.75       36.38     12.13 o 
  -8  11   5       43.46       60.28     12.88 o 
  -7  11   5        1.63        0.56     10.75 o 
  -6  11   5        9.77       20.89      9.36 o 
  -5  11   5       27.72       33.35      8.08 o 
  -4  11   5      278.67      291.17     12.09 o 
  -3  11   5      103.71       72.16      8.18 o 
  -2  11   5       19.06        7.05      7.05 o 
  -1  11   5       38.48       43.02      6.12 o 
   0  11   5      545.07      565.37     21.06 o 
   1  11   5       85.88       76.42      9.92 o 
   2  11   5        6.07       10.41      9.90 o 
   3  11   5      427.37      414.35     16.57 o 
   4  11   5       55.03       70.39     11.25 o 
   5  11   5       94.58       97.24     12.20 o 
   6  11   5        5.81        4.20     14.04 o 
   7  11   5       45.39       43.21     18.53 o 
 -11  12   5        3.95       13.54     14.84 o 
 -10  12   5        1.85        9.47     13.25 o 
  -9  12   5       76.91      108.28     14.15 o 
  -8  12   5        7.80        6.58     11.35 o 
  -7  12   5      120.77      158.58     13.94 o 
  -6  12   5        8.75        2.27     10.76 o 
  -5  12   5      283.74      340.19     16.70 o 
  -4  12   5      139.82      121.45     10.99 o 
  -3  12   5      287.18      300.62     10.45 o 
  -2  12   5      246.30      285.44     10.65 o 
  -1  12   5      231.15      211.46     11.57 o 
   0  12   5       29.79       21.00      6.39 o 
   1  12   5      231.74      244.04     14.14 o 
   2  12   5      128.23      105.47     13.21 o 
   3  12   5       77.92       90.08     13.43 o 
   4  12   5       19.50       11.40     11.40 o 
   5  12   5        5.83        9.11     11.70 o 
   6  12   5       17.30       21.30     14.21 o 
   7  12   5       15.97       38.11     18.67 o 
 -11  13   5        3.01        5.76     14.07 o 
 -10  13   5        0.36       13.89     13.89 o 
  -9  13   5        7.28       14.92     12.41 o 
  -8  13   5        8.54       23.06     12.14 o 
  -7  13   5       31.22       13.05     11.87 o 
  -6  13   5        0.86       15.70     10.46 o 
  -5  13   5       26.01       26.98     10.33 o 
  -4  13   5        9.33        4.35      8.71 o 
  -3  13   5      266.61      340.66     13.40 o 
  -2  13   5      401.70      349.10     13.98 o 
  -1  13   5      550.61      724.29     17.82 o 
   0  13   5      398.61      426.57     10.97 o 
   1  13   5       10.59        1.53      8.74 o 
   2  13   5       50.14       75.19     11.27 o 
   3  13   5      127.19      182.33     14.77 o 
   4  13   5       21.66       33.44     10.95 o 
   5  13   5       31.92        9.20     12.49 o 
   6  13   5       22.27       22.94     15.76 o 
   7  13   5      196.61      174.52     24.27 o 
 -10  14   5       64.50       71.17     17.01 o 
  -9  14   5        1.73       19.34     11.85 o 
  -8  14   5        3.63        0.00     12.90 o 
  -7  14   5      172.72      165.00     15.70 o 
  -6  14   5        2.41        2.97     10.71 o 
  -5  14   5      209.20      252.14     15.36 o 
  -4  14   5      140.27      140.38     15.24 o 
  -3  14   5        7.49        1.60     10.13 o 
  -2  14   5      474.70      404.47     11.86 o 
  -1  14   5       64.74       63.25      9.14 o 
   0  14   5       58.67       36.97     41.96 o 
   1  14   5       15.48       15.21      8.39 o 
   2  14   5       45.70       70.99     11.47 o 
   3  14   5        2.38        4.04     10.96 o 
   4  14   5        3.64       13.56     13.56 o 
   5  14   5      100.52      130.34     16.63 o 
   6  14   5        1.03        2.17     16.62 o 
 -10  15   5        0.35        8.14     15.03 o 
  -9  15   5        0.11       10.01     13.75 o 
  -8  15   5       18.99       31.65     13.65 o 
  -7  15   5        0.01       13.52     13.52 o 
  -6  15   5       16.58       11.56     13.38 o 
  -5  15   5      101.37      150.88     15.13 o 
  -4  15   5      228.75      216.71     17.51 o 
  -3  15   5      209.82      225.98     14.32 o 
  -2  15   5       38.02       10.08     10.08 o 
  -1  15   5       45.42       38.64      9.41 o 
   0  15   5        8.11        9.42      6.30 o 
   1  15   5        7.57       16.05      8.57 o 
   2  15   5      144.61      162.14     13.32 o 
   3  15   5        9.81       13.46     12.27 o 
   4  15   5      319.00      394.13     13.09 o 
   5  15   5        0.00       15.43     14.76 o 
   6  15   5        2.97       30.48     16.71 o 
  -9  16   5        4.15        6.26     13.77 o 
  -8  16   5        2.87        8.78     13.78 o 
  -7  16   5        3.69       11.24     14.35 o 
  -6  16   5      194.38      249.14     18.01 o 
  -5  16   5       41.92       13.03     13.65 o 
  -4  16   5       82.07      126.61     15.07 o 
  -3  16   5        8.40        2.84     10.24 o 
  -2  16   5        1.13       10.38     10.38 o 
  -1  16   5       58.08       44.99     10.72 o 
   0  16   5       24.09       30.14     10.97 o 
   1  16   5       69.78       45.24     11.99 o 
   2  16   5       17.69        2.26     11.84 o 
   3  16   5        2.11        4.74     11.26 o 
   4  16   5       97.03       93.06     13.84 o 
   5  16   5        3.01       12.13     15.52 o 
  -9  17   5        4.30       23.86     15.69 o 
  -8  17   5       65.54       46.17     17.72 o 
  -7  17   5       27.32       56.43     15.21 o 
  -6  17   5       23.38       48.81     15.84 o 
  -5  17   5       56.10       46.33     15.24 o 
  -4  17   5       19.10        1.86     13.04 o 
  -3  17   5        1.40        5.85     11.71 o 
  -2  17   5       42.53       68.50     12.91 o 
  -1  17   5        2.77        9.34     11.51 o 
   0  17   5      313.78      315.92    203.70 o 
   1  17   5      103.58      134.82     14.42 o 
   2  17   5       33.10       59.50     13.72 o 
   3  17   5      165.99      159.83     17.36 o 
   4  17   5        4.30        6.96     14.58 o 
  -8  18   5       84.95       69.04     17.91 o 
  -7  18   5        2.40       22.56     14.82 o 
  -6  18   5       31.02        5.18     15.53 o 
  -5  18   5       21.77       27.23     14.92 o 
  -4  18   5       24.45       22.31     13.39 o 
  -3  18   5       50.25       68.49     13.22 o 
  -2  18   5       78.48       48.90     13.80 o 
  -1  18   5       77.17       78.98     11.22 o 
   0  18   5       19.09       19.74     12.52 o 
   1  18   5        3.27        1.12     12.95 o 
   2  18   5       14.49        9.27     12.74 o 
   3  18   5        7.02        0.60     15.08 o 
   4  18   5        0.74        9.53     14.63 o 
  -7  19   5        0.15        7.21     15.07 o 
  -6  19   5       21.28       42.23     15.17 o 
  -5  19   5       23.64       17.21     15.90 o 
  -4  19   5       13.64       23.47     14.34 o 
  -3  19   5        8.54       20.89     12.90 o 
  -2  19   5       21.52       21.74     11.75 o 
  -1  19   5       10.57       12.00     10.86 o 
   0  19   5       38.39       15.78      8.78 o 
   1  19   5        3.22       13.69     13.69 o 
   2  19   5       22.76       33.28     14.60 o 
   3  19   5       85.27       46.64     15.75 o 
  -6  20   5        2.70       17.50     17.50 o 
  -5  20   5        6.85        8.10     16.20 o 
  -4  20   5        0.08       21.92     16.61 o 
  -3  20   5       51.01       66.35     16.90 o 
  -2  20   5       15.26        8.35     12.54 o 
  -1  20   5        4.28       12.19     12.19 o 
   0  20   5        4.23        9.51      9.51 o 
   1  20   5       64.29      100.71     16.12 o 
   2  20   5        2.93       12.90     15.25 o 
  -5  21   5        1.18       17.89     18.58 o 
  -4  21   5       95.73      113.20     19.53 o 
  -3  21   5        0.08       13.33     14.62 o 
  -2  21   5        4.81       24.21     13.31 o 
  -1  21   5       54.48       33.46     14.08 o 
   0  21   5        1.79        3.09      9.60 o 
 -12   0   6       10.76        7.77      9.71 o 
 -10   0   6      204.20      199.04     11.63 o 
  -8   0   6      634.10      514.85     12.40 o 
  -6   0   6       18.69        1.77      4.16 o 
  -4   0   6        0.95        2.14      3.80 o 
  -2   0   6      430.28      416.97      8.40 o 
   0   0   6       42.95       36.50      4.04 o 
   2   0   6      799.98      901.48     16.25 o 
   4   0   6      281.13      352.03     16.41 o 
   6   0   6        2.57       11.30     11.94 o 
   8   0   6       53.80       41.42     13.44 o 
 -13   1   6        7.53        4.91     13.08 o 
 -12   1   6        3.60       10.84     10.84 o 
 -11   1   6        7.17        3.11      9.35 o 
 -10   1   6       12.20        3.65      7.69 o 
  -9   1   6      353.16      373.33     10.03 o 
  -8   1   6      112.82      117.14      5.53 o 
  -7   1   6     2402.01     2479.83     18.06 o 
  -6   1   6      289.04      322.27      8.20 o 
  -5   1   6     1223.08     1226.07     11.13 o 
  -4   1   6      188.25      188.93      6.19 o 
  -3   1   6      873.59      941.67      4.36 o 
  -2   1   6       29.47       30.27      4.23 o 
  -1   1   6     1871.78     1727.50     17.03 o 
   0   1   6        4.51        2.63      3.23 o 
   1   1   6      306.95      306.32      9.70 o 
   2   1   6      213.81      211.28     10.65 o 
   3   1   6       39.06       45.53      9.51 o 
   4   1   6      756.68      823.15     22.20 o 
   5   1   6       44.43       43.84     10.95 o 
   6   1   6       80.17       77.88     15.58 o 
   7   1   6       60.81       56.71     16.11 o 
   8   1   6       24.97        1.37     16.63 o 
 -13   2   6       21.42       25.76     13.98 o 
 -12   2   6        5.06        3.55     12.14 o 
 -11   2   6        5.72       26.99      8.69 o 
 -10   2   6       13.50        9.13      7.90 o 
  -9   2   6       85.27       88.39      8.38 o 
  -8   2   6        4.98        5.69      5.69 o 
  -7   2   6       66.65       44.47      5.78 o 
  -6   2   6       29.33       25.19      4.70 o 
  -5   2   6      530.74      426.14      4.92 o 
  -4   2   6      428.75      488.48      9.60 o 
  -3   2   6      697.80      786.12     12.03 o 
  -2   2   6        8.31        1.22      3.65 o 
  -1   2   6      187.86      190.13      5.96 o 
   0   2   6      753.77      906.88     44.70 o 
   1   2   6      134.20      120.57      7.26 o 
   2   2   6      174.70      178.26     11.26 o 
   3   2   6        5.80       14.82      9.02 o 
   4   2   6      131.00      177.01     14.04 o 
   5   2   6      112.55       78.86     13.33 o 
   6   2   6      311.53      370.07     21.69 o 
   7   2   6       96.48       86.42     17.73 o 
   8   2   6       20.55       59.65     17.59 o 
 -13   3   6       12.96        6.35     14.45 o 
 -12   3   6       49.40       33.57     13.11 o 
 -11   3   6      141.31      108.00     11.89 o 
 -10   3   6       25.21        7.36      8.23 o 
  -9   3   6       64.54       70.20      7.59 o 
  -8   3   6       48.33       66.04      6.72 o 
  -7   3   6       14.77       14.64      4.99 o 
  -6   3   6      110.50      154.19      5.01 o 
  -5   3   6     1661.20     1670.36     17.21 o 
  -4   3   6     1726.43     1757.26      3.90 o 
  -3   3   6     5085.35     4624.72      4.86 o 
  -2   3   6      240.40      263.02      8.37 o 
  -1   3   6       90.10      110.25      6.05 o 
   0   3   6      273.23      305.48     10.63 o 
   1   3   6      677.32      707.16     16.27 o 
   2   3   6      160.10      191.62     10.66 o 
   3   3   6      825.13      836.53     19.42 o 
   4   3   6        7.01       19.09      9.55 o 
   5   3   6     2002.51     2054.53     33.46 o 
   6   3   6        0.82       10.10     13.47 o 
   7   3   6       10.67        0.00     15.72 o 
   8   3   6        6.09        4.01     17.63 o 
 -13   4   6       72.98       34.06     17.34 o 
 -12   4   6       27.55       51.96     13.68 o 
 -11   4   6      103.89       77.39     13.49 o 
 -10   4   6       55.58       52.62      9.61 o 
  -9   4   6       48.41       57.98      7.61 o 
  -8   4   6      109.81       93.42      7.95 o 
  -7   4   6       20.54       39.28      6.11 o 
  -6   4   6      508.01      579.32     11.83 o 
  -5   4   6     2592.02     2741.84     22.85 o 
  -4   4   6     1395.81     1405.22     19.06 o 
  -3   4   6     2831.76     2905.78     22.82 o 
  -2   4   6      108.79       92.93      8.45 o 
  -1   4   6        0.05        3.45      4.76 o 
   0   4   6      309.94      225.34      6.24 o 
   1   4   6        0.29        2.47      5.41 o 
   2   4   6        0.23        0.00      7.09 o 
   3   4   6      751.92      726.45     19.15 o 
   4   4   6       27.67       27.60      9.98 o 
   5   4   6      668.80      768.56     20.76 o 
   6   4   6        8.31       16.80     12.77 o 
   7   4   6       89.46       69.07     18.01 o 
   8   4   6        2.53       18.02     18.02 o 
 -13   5   6        0.16        6.19     15.46 o 
 -12   5   6       33.58       26.85     14.29 o 
 -11   5   6        1.14        7.36     11.06 o 
 -10   5   6       10.19        2.43      9.23 o 
  -9   5   6       31.92       22.18      8.60 o 
  -8   5   6      241.52      216.45     10.25 o 
  -7   5   6      143.13      153.00      8.62 o 
  -6   5   6      364.39      388.18     10.53 o 
  -5   5   6       19.48       32.15      5.77 o 
  -4   5   6      155.93      178.99      8.33 o 
  -3   5   6      148.75      173.16      8.40 o 
  -2   5   6      974.17      906.89     13.97 o 
  -1   5   6      817.89      859.51     13.38 o 
   0   5   6     1809.38     1907.27     51.51 o 
   1   5   6      576.52      613.36     14.65 o 
   2   5   6      620.07      690.82     16.49 o 
   3   5   6      114.06       81.61      9.00 o 
   4   5   6       33.60       30.82      9.90 o 
   5   5   6       45.60       27.64     12.28 o 
   6   5   6        6.98       11.46     13.48 o 
   7   5   6       91.48       75.91     18.04 o 
   8   5   6       40.68       38.89     19.87 o 
 -13   6   6       37.42       47.24     17.88 o 
 -12   6   6       14.16        1.19     15.51 o 
 -11   6   6      153.25      221.22     15.53 o 
 -10   6   6      219.71      253.13     14.98 o 
  -9   6   6       71.11       66.36      9.69 o 
  -8   6   6      292.70      276.04     12.42 o 
  -7   6   6       95.01      123.69      9.29 o 
  -6   6   6       20.97       17.64      5.60 o 
  -5   6   6        7.78        5.99      5.15 o 
  -4   6   6      745.76      915.71     14.52 o 
  -3   6   6     1308.20     1345.24      5.10 o 
  -2   6   6     1722.82     1580.19      5.95 o 
  -1   6   6      239.74      284.15      7.34 o 
   0   6   6        9.59       16.23      5.42 o 
   1   6   6        3.01        5.32      6.77 o 
   2   6   6      227.42      224.04     10.42 o 
   3   6   6       13.02        2.75      7.72 o 
   4   6   6       74.96       64.25      9.83 o 
   5   6   6       26.99       22.22     11.74 o 
   6   6   6      357.61      347.32     22.34 o 
   7   6   6       38.86       56.51     17.35 o 
   8   6   6        9.44       19.98     19.15 o 
 -13   7   6       23.19        4.57     18.34 o 
 -12   7   6       31.73       13.01     15.48 o 
 -11   7   6       12.16        1.76     14.54 o 
 -10   7   6       87.71       93.56     13.68 o 
  -9   7   6       15.04       26.35     10.34 o 
  -8   7   6        8.28        8.85      8.85 o 
  -7   7   6       73.12       97.19      8.53 o 
  -6   7   6       18.24       23.28      6.39 o 
  -5   7   6       78.25      101.60      7.59 o 
  -4   7   6      300.18      337.52      8.75 o 
  -3   7   6       94.01      124.73      9.03 o 
  -2   7   6     1258.45     1229.63     17.50 o 
  -1   7   6      337.55      273.45      6.50 o 
   0   7   6       37.45       30.83      6.11 o 
   1   7   6      540.67      568.96     14.91 o 
   2   7   6       33.34       20.55      7.19 o 
   3   7   6      176.27      135.31     10.91 o 
   4   7   6      592.29      547.95     19.65 o 
   5   7   6       41.70       27.94     12.42 o 
   6   7   6       15.78        3.39     13.63 o 
   7   7   6       51.68       40.87     18.92 o 
 -12   8   6       32.61       44.06     15.98 o 
 -11   8   6       67.89       67.33     16.99 o 
 -10   8   6        3.18       13.24     13.24 o 
  -9   8   6        1.84        1.08     10.41 o 
  -8   8   6        1.21        2.10      8.90 o 
  -7   8   6       88.28       68.26      8.60 o 
  -6   8   6       14.05       21.80      6.29 o 
  -5   8   6        7.02       12.96      6.01 o 
  -4   8   6       63.91       65.00      5.81 o 
  -3   8   6        1.30        5.68      5.68 o 
  -2   8   6      328.44      290.22      9.94 o 
  -1   8   6     1298.96     1385.17     17.05 o 
   0   8   6        0.34        8.80      6.13 o 
   1   8   6      394.29      353.18      7.20 o 
   2   8   6      133.12       92.86     11.76 o 
   3   8   6       58.58       89.55     10.32 o 
   4   8   6        2.39        1.15      9.84 o 
   5   8   6       25.48        8.12     11.25 o 
   6   8   6      152.05      153.07     17.16 o 
   7   8   6      195.74      208.37     22.05 o 
 -12   9   6        9.01        3.92     16.31 o 
 -11   9   6       83.92       86.56     16.30 o 
 -10   9   6       43.34       90.08     13.81 o 
  -9   9   6       23.52       15.55     12.08 o 
  -8   9   6      111.76      113.81     13.83 o 
  -7   9   6      102.89      100.59     10.70 o 
  -6   9   6        5.04        7.75      7.75 o 
  -5   9   6        0.22        0.95      6.26 o 
  -4   9   6       61.00       92.13      6.44 o 
  -3   9   6      204.71      235.24      9.81 o 
  -2   9   6      408.31      450.86     12.30 o 
  -1   9   6        7.41        3.11      6.20 o 
   0   9   6     1141.74     1218.80     62.17 o 
   1   9   6        5.01        6.25      7.20 o 
   2   9   6      443.70      440.76     15.80 o 
   3   9   6       75.01       69.85     11.93 o 
   4   9   6       92.25       89.51     12.79 o 
   5   9   6       43.49       39.68     13.22 o 
   6   9   6       18.69        5.53     15.21 o 
   7   9   6       76.07      119.23     19.12 o 
 -12  10   6        0.37        4.63     15.23 o 
 -11  10   6        2.97        7.07     13.48 o 
 -10  10   6        5.12        5.59     13.04 o 
  -9  10   6      411.13      438.48     19.78 o 
  -8  10   6       47.50       33.02     12.73 o 
  -7  10   6      551.70      595.52     19.10 o 
  -6  10   6      163.66      156.81     11.98 o 
  -5  10   6       16.20        2.50      7.00 o 
  -4  10   6       18.98       13.75      5.69 o 
  -3  10   6       16.52        5.94      6.39 o 
  -2  10   6        9.06        4.93      6.72 o 
  -1  10   6      397.59      298.82     11.26 o 
   0  10   6      483.15      317.96    188.41 o 
   1  10   6      221.95      190.94     11.12 o 
   2  10   6      309.06      330.67     14.31 o 
   3  10   6        0.76       17.43      9.79 o 
   4  10   6        2.92        1.16     10.51 o 
   5  10   6        1.63        2.54     12.06 o 
   6  10   6       35.53       15.33     15.33 o 
   7  10   6       28.97       55.29     16.14 o 
 -12  11   6        2.75       12.66     16.65 o 
 -11  11   6        0.28        7.83     14.34 o 
 -10  11   6       11.83        4.45     14.64 o 
  -9  11   6       46.08       45.13     14.84 o 
  -8  11   6      103.61       99.74     15.61 o 
  -7  11   6      459.80      502.90     19.31 o 
  -6  11   6      405.36      547.39     18.82 o 
  -5  11   6      125.63      134.31     10.94 o 
  -4  11   6       95.08       88.22      8.33 o 
  -3  11   6      219.93      202.40      6.56 o 
  -2  11   6      109.12       87.16      8.25 o 
  -1  11   6       16.18       33.95      7.80 o 
   0  11   6      797.29      907.79     13.91 o 
   1  11   6      936.70      903.29     21.46 o 
   2  11   6      655.92      640.75     11.84 o 
   3  11   6       79.85       66.24     12.60 o 
   4  11   6       41.01       11.20     11.20 o 
   5  11   6       78.17       71.81     12.78 o 
   6  11   6        4.17       14.71     16.12 o 
 -11  12   6       20.37        2.64     15.79 o 
 -10  12   6       13.59       18.74     14.87 o 
  -9  12   6       32.94       39.24     13.29 o 
  -8  12   6      142.82      152.26     16.73 o 
  -7  12   6       75.92       76.70     14.54 o 
  -6  12   6      509.63      671.95     21.38 o 
  -5  12   6      118.75      143.55     12.46 o 
  -4  12   6      116.44      140.45     10.65 o 
  -3  12   6       75.91       56.56      9.19 o 
  -2  12   6      247.28      262.61      8.95 o 
  -1  12   6      104.43      138.45      9.38 o 
   0  12   6        2.57        3.66      6.05 o 
   1  12   6      268.61      208.43     13.83 o 
   2  12   6      690.12      730.17     21.27 o 
   3  12   6       65.76       56.29     13.24 o 
   4  12   6       77.41       87.16     13.65 o 
   5  12   6       15.90       18.02     12.23 o 
   6  12   6      142.79      123.19     20.41 o 
 -11  13   6        0.40        9.87     15.78 o 
 -10  13   6       17.73       11.75     15.01 o 
  -9  13   6       25.12        5.79     14.17 o 
  -8  13   6       16.90        7.61     12.67 o 
  -7  13   6       64.73       54.89     14.35 o 
  -6  13   6        8.09        9.83     12.29 o 
  -5  13   6       35.78       31.55     11.27 o 
  -4  13   6      120.41       98.68     11.01 o 
  -3  13   6       77.24       78.61     10.96 o 
  -2  13   6      336.44      364.39     15.48 o 
  -1  13   6       72.35       74.52      9.58 o 
   0  13   6      110.18       67.11      8.24 o 
   1  13   6        1.04        0.99      9.00 o 
   2  13   6       10.98        7.87     10.50 o 
   3  13   6        1.73        8.90     10.58 o 
   4  13   6        3.65       11.34     11.94 o 
   5  13   6        2.73       11.65     13.59 o 
   6  13   6        5.36       16.25     16.25 o 
 -10  14   6       11.85        5.88     15.73 o 
  -9  14   6        0.11        5.20     13.68 o 
  -8  14   6       55.71       38.06     15.49 o 
  -7  14   6        0.30       16.61     12.78 o 
  -6  14   6        0.59        0.63     12.04 o 
  -5  14   6        5.01        4.66     11.71 o 
  -4  14   6        1.55       12.49     10.33 o 
  -3  14   6       12.11       16.71     10.29 o 
  -2  14   6       29.98        3.48     10.44 o 
  -1  14   6       13.90       18.64      8.83 o 
   0  14   6        3.66        3.25      7.90 o 
   1  14   6       11.44       13.20      9.65 o 
   2  14   6       75.59       83.81     12.21 o 
   3  14   6       16.74        0.55     11.78 o 
   4  14   6        3.21       13.83     13.83 o 
   5  14   6       32.50       37.68     14.95 o 
 -10  15   6       13.14        3.94     17.00 o 
  -9  15   6        1.39       18.36     14.42 o 
  -8  15   6       22.19       17.67     15.06 o 
  -7  15   6      152.16      216.34     18.25 o 
  -6  15   6       90.66      128.67     14.94 o 
  -5  15   6        0.00        1.81     11.51 o 
  -4  15   6      143.53      164.49     14.05 o 
  -3  15   6      264.90      295.20     10.61 o 
  -2  15   6      135.83      131.33     10.21 o 
  -1  15   6       27.86       58.24     11.04 o 
   0  15   6      113.63      118.32     17.38 o 
   1  15   6       18.15       37.14      9.80 o 
   2  15   6        1.15        6.43     11.27 o 
   3  15   6       38.16       50.92     13.03 o 
   4  15   6       28.01       30.20     13.29 o 
   5  15   6       84.95       83.31     18.88 o 
  -9  16   6       50.73       43.46     15.81 o 
  -8  16   6        9.69        1.98     15.88 o 
  -7  16   6       21.80       12.58     15.91 o 
  -6  16   6        0.01        2.66     13.94 o 
  -5  16   6       19.64       20.65     13.15 o 
  -4  16   6       21.80       33.59     12.16 o 
  -3  16   6        0.12        0.00     10.91 o 
  -2  16   6       38.31        5.22     12.04 o 
  -1  16   6       65.88       60.14     10.27 o 
   0  16   6       10.03        2.22      7.06 o 
   1  16   6       32.33       39.77     11.52 o 
   2  16   6       74.49       90.53     13.56 o 
   3  16   6      173.94      148.14     15.95 o 
   4  16   6       17.68       33.93     14.53 o 
  -9  17   6        6.35        9.91     17.15 o 
  -8  17   6        2.90       16.02     16.02 o 
  -7  17   6       18.93        6.04     16.14 o 
  -6  17   6       63.39       62.26     16.25 o 
  -5  17   6        3.24        0.64     14.19 o 
  -4  17   6       50.97       44.10     13.11 o 
  -3  17   6      208.05      238.42     12.33 o 
  -2  17   6        6.43       11.79     12.36 o 
  -1  17   6       28.60       20.98     11.53 o 
   0  17   6       32.25       42.50      8.66 o 
   1  17   6       51.62       65.71     12.19 o 
   2  17   6       11.35        5.46     13.13 o 
   3  17   6        8.76        0.57     13.73 o 
  -8  18   6        1.24       15.47     16.80 o 
  -7  18   6        6.06        6.13     14.95 o 
  -6  18   6       33.78       19.93     15.82 o 
  -5  18   6       10.11        9.25     14.53 o 
  -4  18   6       24.80       11.60     12.83 o 
  -3  18   6       19.67        1.15     13.20 o 
  -2  18   6        6.46        5.48     11.52 o 
  -1  18   6      170.88      251.45     13.35 o 
   0  18   6        0.21        0.00      8.25 o 
   1  18   6       72.36       55.68     13.40 o 
   2  18   6       29.00       18.15     12.66 o 
   3  18   6        1.17        0.58     13.18 o 
  -7  19   6        5.74        8.95     17.20 o 
  -6  19   6        0.30        2.10     16.72 o 
  -5  19   6        1.03        5.39     15.53 o 
  -4  19   6       27.69       26.22     16.24 o 
  -3  19   6        2.61       32.20     13.47 o 
  -2  19   6       24.74       30.60     13.96 o 
  -1  19   6        3.94       12.48     12.48 o 
   0  19   6        1.76        5.63      8.33 o 
   1  19   6        3.45       10.26     13.50 o 
   2  19   6        0.85       14.90     14.90 o 
  -6  20   6       48.45       62.68     19.03 o 
  -5  20   6       36.67       14.42     17.16 o 
  -4  20   6        7.65       13.95     14.61 o 
  -3  20   6        0.00        2.38     13.09 o 
  -2  20   6        5.79       31.72     13.59 o 
  -1  20   6       10.55        8.78     13.71 o 
   0  20   6       27.46       21.62     10.33 o 
  -3  21   6        7.04       13.22     13.22 o 
  -2  21   6        0.84       32.59     12.58 o 
 -13   0   7        2.38        0.46     10.68 o 
 -11   0   7      131.02      119.59      9.96 o 
  -9   0   7       15.10        4.85      5.81 o 
  -7   0   7      144.30      136.40      6.36 o 
  -5   0   7      248.30      284.61      4.78 o 
  -3   0   7      845.94      952.70      8.28 o 
  -1   0   7       24.08        8.46      5.57 o 
   1   0   7        1.49       10.02      5.41 o 
   3   0   7      273.83      227.64     11.93 o 
   5   0   7        0.05        5.81     11.61 o 
   7   0   7      155.72      163.35     21.40 o 
 -13   1   7        4.05        7.21     11.05 o 
 -12   1   7        0.17        9.14      9.14 o 
 -11   1   7       32.94       19.36      8.70 o 
 -10   1   7       75.65       60.61      8.29 o 
  -9   1   7      250.36      269.33      8.32 o 
  -8   1   7      285.13      227.65      8.43 o 
  -7   1   7       78.87       88.64      4.43 o 
  -6   1   7       51.40       37.51      4.60 o 
  -5   1   7       34.87       36.34      5.18 o 
  -4   1   7       34.31       30.71      4.77 o 
  -3   1   7        6.47        8.66      3.60 o 
  -2   1   7       86.27       93.78      5.72 o 
  -1   1   7      188.34      221.11      8.05 o 
   0   1   7       44.92       39.89      3.91 o 
   1   1   7       74.48       48.66      7.21 o 
   2   1   7       39.68       33.96      6.98 o 
   3   1   7        3.56        9.57      9.57 o 
   4   1   7       78.96       79.98     16.48 o 
   5   1   7       58.22       58.68     12.89 o 
   6   1   7       28.91       39.75     15.06 o 
   7   1   7        3.29        5.37     16.89 o 
 -13   2   7        0.69       16.03     11.53 o 
 -12   2   7        0.06        6.37      9.54 o 
 -11   2   7        0.05        8.67      8.25 o 
 -10   2   7        5.64       19.25      6.80 o 
  -9   2   7       42.32       27.60      6.64 o 
  -8   2   7        7.55        6.91      5.59 o 
  -7   2   7        3.95        2.54      4.75 o 
  -6   2   7      149.70      159.69      5.97 o 
  -5   2   7       28.92       35.32      3.84 o 
  -4   2   7      320.59      423.15      4.05 o 
  -3   2   7        5.81        2.32      4.62 o 
  -2   2   7        6.46        1.00      5.67 o 
  -1   2   7        2.34       18.63      5.09 o 
   0   2   7      143.71      168.46      5.95 o 
   1   2   7        3.16        2.83      6.17 o 
   2   2   7      304.40      380.07     14.62 o 
   3   2   7      197.84      196.55     14.59 o 
   4   2   7      993.45     1073.00     29.78 o 
   5   2   7      211.22      209.06     16.62 o 
   6   2   7       23.33       31.57     14.78 o 
   7   2   7        8.49       25.27     16.83 o 
 -13   3   7        0.20        2.62     12.58 o 
 -12   3   7        8.79        1.91     11.00 o 
 -11   3   7       31.84       24.86      9.59 o 
 -10   3   7        3.08        2.40      7.20 o 
  -9   3   7        2.16        1.49      6.69 o 
  -8   3   7      230.57      151.93      8.45 o 
  -7   3   7      118.42      155.86      7.86 o 
  -6   3   7      518.51      611.27     12.12 o 
  -5   3   7      701.68      606.21     12.66 o 
  -4   3   7       98.83       84.75      8.56 o 
  -3   3   7      742.13      759.29     14.17 o 
  -2   3   7        6.57        4.60      5.03 o 
  -1   3   7      177.25      155.32      7.77 o 
   0   3   7      193.40      200.14      6.52 o 
   1   3   7       59.21       64.85      6.34 o 
   2   3   7      373.22      407.13     15.58 o 
   3   3   7      262.54      240.95     15.39 o 
   4   3   7       27.99       20.45     13.20 o 
   5   3   7      154.77      153.21     17.10 o 
   6   3   7        1.16       14.01     14.01 o 
   7   3   7        1.18       11.33     16.61 o 
 -13   4   7        3.91        6.58     14.29 o 
 -12   4   7       35.38       31.33     12.62 o 
 -11   4   7        8.39       15.32      9.29 o 
 -10   4   7       14.24       12.44      8.15 o 
  -9   4   7       72.78       68.85      8.40 o 
  -8   4   7      113.24       96.48      7.99 o 
  -7   4   7       71.35       85.47      7.00 o 
  -6   4   7       71.43       69.29      6.85 o 
  -5   4   7       10.26       10.25      6.31 o 
  -4   4   7     2494.11     2753.28     23.95 o 
  -3   4   7        0.01        3.75      5.00 o 
  -2   4   7       50.23       30.52      5.11 o 
  -1   4   7        7.61       14.35      6.09 o 
   0   4   7     1363.01     1276.59     81.02 o 
   1   4   7        4.70        0.00      6.86 o 
   2   4   7       10.67       13.22      8.26 o 
   3   4   7       35.89       45.12     10.97 o 
   4   4   7      332.57      289.70     18.18 o 
   5   4   7       75.19       69.66     15.68 o 
   6   4   7        1.66       15.36     15.36 o 
   7   4   7       10.72       24.68     14.96 o 
 -13   5   7        6.97        5.77     14.41 o 
 -12   5   7        2.30       17.13     12.31 o 
 -11   5   7        0.00       12.38     10.40 o 
 -10   5   7      168.09      169.60     11.97 o 
  -9   5   7       93.54       98.69      9.50 o 
  -8   5   7      287.19      229.20     10.72 o 
  -7   5   7        0.44        4.75      5.55 o 
  -6   5   7        7.56        0.80      6.05 o 
  -5   5   7       90.72      104.81      6.19 o 
  -4   5   7       64.80       63.12      7.94 o 
  -3   5   7      369.01      396.18     13.09 o 
  -2   5   7     1003.07      906.95     16.17 o 
  -1   5   7      455.97      487.12     14.31 o 
   0   5   7      376.01      357.15     28.21 o 
   1   5   7       34.09       37.37      7.80 o 
   2   5   7        7.26        3.78      8.08 o 
   3   5   7        2.54        6.43      9.91 o 
   4   5   7        4.06       11.51     11.51 o 
   5   5   7       85.76      102.82     16.19 o 
   6   5   7        8.13        8.01     14.69 o 
   7   5   7        0.22        6.69     17.86 o 
 -13   6   7        0.42        1.20     15.65 o 
 -12   6   7       31.55       45.16     12.99 o 
 -11   6   7       27.63        9.49     13.20 o 
 -10   6   7        0.00        4.95      9.91 o 
  -9   6   7        1.59       19.19      8.42 o 
  -8   6   7        4.73        2.22      7.61 o 
  -7   6   7       46.46       49.11      6.39 o 
  -6   6   7       25.55       41.76      6.82 o 
  -5   6   7       65.88       33.78      6.85 o 
  -4   6   7      190.15      183.57      5.55 o 
  -3   6   7      258.38      311.29     11.07 o 
  -2   6   7      376.17      318.77      7.23 o 
  -1   6   7      697.44      710.96     15.11 o 
   0   6   7      120.28      134.64      8.26 o 
   1   6   7      225.78      176.41      9.64 o 
   2   6   7       15.21       25.73      8.39 o 
   3   6   7        0.04        0.56      9.57 o 
   4   6   7       90.88       87.47     12.41 o 
   5   6   7       81.20       43.38     14.88 o 
   6   6   7       57.99       44.15     17.38 o 
   7   6   7      208.56      164.84     23.02 o 
 -13   7   7       38.95       51.31     18.13 o 
 -12   7   7        9.46       14.24     14.83 o 
 -11   7   7       32.98       56.04     12.90 o 
 -10   7   7       39.84       38.72     11.66 o 
  -9   7   7       10.96       22.72      8.58 o 
  -8   7   7        0.09        1.46      7.74 o 
  -7   7   7       10.15        5.48      7.29 o 
  -6   7   7      116.60      110.09      8.51 o 
  -5   7   7       46.83       33.56      6.62 o 
  -4   7   7       10.80        0.89      5.66 o 
  -3   7   7      509.70      449.38      5.57 o 
  -2   7   7      236.10      269.29     10.66 o 
  -1   7   7      469.48      455.85     12.93 o 
   0   7   7      256.81      246.32      7.90 o 
   1   7   7      290.24      327.41     12.86 o 
   2   7   7       18.51       13.87      8.74 o 
   3   7   7       67.06       94.50     10.43 o 
   4   7   7        1.18        2.32     11.04 o 
   5   7   7       52.04       44.48     13.58 o 
   6   7   7        5.24       21.45     14.08 o 
 -12   8   7        2.85        3.71     14.87 o 
 -11   8   7       12.74       21.28     13.00 o 
 -10   8   7       23.22       19.18     11.84 o 
  -9   8   7        0.09       17.29     10.28 o 
  -8   8   7      113.78      125.37     11.95 o 
  -7   8   7       20.51       12.20      8.29 o 
  -6   8   7        8.57        4.53      7.98 o 
  -5   8   7       61.46       76.07      8.21 o 
  -4   8   7       31.96       29.24      7.09 o 
  -3   8   7      144.70       92.67      8.23 o 
  -2   8   7       30.57       32.52      7.28 o 
  -1   8   7        2.53        0.30      8.20 o 
   0   8   7        4.80       10.93      5.35 o 
   1   8   7        0.06       12.28      8.50 o 
   2   8   7        8.08        3.54      9.60 o 
   3   8   7       86.25       97.71     12.42 o 
   4   8   7      132.37      133.49     10.93 o 
   5   8   7        0.08       20.95     11.72 o 
   6   8   7        0.32        0.67     14.78 o 
 -12   9   7       16.16       61.47     14.74 o 
 -11   9   7        0.09        0.00     13.57 o 
 -10   9   7       28.13       17.85     13.08 o 
  -9   9   7       72.15       94.06     14.34 o 
  -8   9   7        1.59       11.64     11.64 o 
  -7   9   7      127.32      145.80     12.50 o 
  -6   9   7      300.96      327.41     13.23 o 
  -5   9   7       65.58       81.27      7.99 o 
  -4   9   7       34.26        6.78      6.78 o 
  -3   9   7      255.60      263.55     10.52 o 
  -2   9   7      201.41      179.96     10.36 o 
  -1   9   7      336.22      350.36      6.50 o 
   0   9   7       11.21       10.55      6.79 o 
   1   9   7      227.57      234.53     12.70 o 
   2   9   7      210.30      223.50     14.01 o 
   3   9   7      198.33      189.42     13.87 o 
   4   9   7        7.37        1.13     11.43 o 
   5   9   7       54.36       29.55     12.93 o 
   6   9   7      102.00      131.83     16.79 o 
 -12  10   7       25.81       17.06     17.06 o 
 -11  10   7       38.94       47.35     16.00 o 
 -10  10   7        0.67        2.48     13.67 o 
  -9  10   7      109.62      132.77     16.29 o 
  -8  10   7      194.88      235.19     16.42 o 
  -7  10   7       59.27       71.78     12.80 o 
  -6  10   7       53.54       59.90     10.74 o 
  -5  10   7       21.87       27.15      7.75 o 
  -4  10   7      156.80      185.92     10.64 o 
  -3  10   7        4.98       19.61      7.58 o 
  -2  10   7       83.83       62.49      8.31 o 
  -1  10   7        8.70        5.97      9.18 o 
   0  10   7     1273.91     1233.98     43.08 o 
   1  10   7       64.64       51.63     11.74 o 
   2  10   7      251.07      317.65     15.41 o 
   3  10   7        6.50        7.41     10.61 o 
   4  10   7        6.28       11.38     11.38 o 
   5  10   7       26.68        8.61     12.92 o 
   6  10   7       60.00       19.52     18.83 o 
 -12  11   7        1.61       22.02     16.02 o 
 -11  11   7        9.37       21.02     15.11 o 
 -10  11   7        3.61       16.09     16.09 o 
  -9  11   7       71.53      113.26     15.71 o 
  -8  11   7       75.67      106.39     15.39 o 
  -7  11   7       96.06       98.07     14.27 o 
  -6  11   7       88.66      102.57     11.75 o 
  -5  11   7      197.35      205.84     12.52 o 
  -4  11   7        0.78        6.65      7.60 o 
  -3  11   7      850.84      901.01     19.10 o 
  -2  11   7       21.54       27.54      8.44 o 
  -1  11   7      408.17      355.32     14.19 o 
   0  11   7       62.53      124.29     20.57 o 
   1  11   7       13.23       11.30     10.35 o 
   2  11   7      264.09      224.30     14.88 o 
   3  11   7        0.02        4.76     10.05 o 
   4  11   7        6.65        8.51     11.36 o 
   5  11   7      117.54       93.47     16.61 o 
 -11  12   7        0.00        2.01     15.37 o 
 -10  12   7       20.79        8.58     15.84 o 
  -9  12   7        9.23       14.30     14.30 o 
  -8  12   7       17.20       17.28     14.07 o 
  -7  12   7       11.88       12.48     13.09 o 
  -6  12   7        0.00       20.60     10.59 o 
  -5  12   7        0.69       29.00     10.36 o 
  -4  12   7        0.47        6.82      8.28 o 
  -3  12   7       13.57        8.83      9.32 o 
  -2  12   7       29.05        7.70      8.61 o 
  -1  12   7        8.75       16.64      8.55 o 
   0  12   7       10.58       40.72     26.72 o 
   1  12   7        9.42       13.23      9.44 o 
   2  12   7       17.58       16.40     10.93 o 
   3  12   7       15.54       15.32     10.56 o 
   4  12   7       54.31       89.60     13.06 o 
   5  12   7        0.32       13.52     15.37 o 
 -11  13   7        8.70        6.75     15.53 o 
 -10  13   7        0.03        0.00     15.46 o 
  -9  13   7        0.01        6.67     15.35 o 
  -8  13   7       21.65       33.67     13.87 o 
  -7  13   7       84.83       70.80     14.94 o 
  -6  13   7        2.87       20.29     11.02 o 
  -5  13   7      384.28      397.49     15.53 o 
  -4  13   7       31.15       41.11      9.52 o 
  -3  13   7       91.36       90.98      9.06 o 
  -2  13   7       22.87       57.25      9.24 o 
  -1  13   7        5.55       27.88      8.22 o 
   0  13   7        1.64        9.25      5.87 o 
   1  13   7      113.01      127.11     12.37 o 
   2  13   7        8.32        0.99     10.47 o 
   3  13   7       78.11       77.18     13.21 o 
   4  13   7        1.76        6.79     12.47 o 
   5  13   7        8.25       15.35     13.50 o 
 -10  14   7        0.26       31.28     14.28 o 
  -9  14   7        0.01       16.32     16.32 o 
  -8  14   7       33.82       17.62     16.26 o 
  -7  14   7       74.58       96.71     16.79 o 
  -6  14   7        7.11        3.62     12.65 o 
  -5  14   7        3.75        3.32     10.52 o 
  -4  14   7       35.20        9.28      9.81 o 
  -3  14   7       20.80        8.79     10.27 o 
  -2  14   7       15.43        5.19      8.02 o 
  -1  14   7       29.49       20.92      7.91 o 
   0  14   7        3.03        2.95      6.12 o 
   1  14   7       35.00       14.39     10.56 o 
   2  14   7        7.79        1.00      9.51 o 
   3  14   7        0.95        2.65     10.58 o 
   4  14   7       50.42       35.10     13.60 o 
 -10  15   7       30.23       64.25     17.09 o 
  -9  15   7       23.21       35.10     15.83 o 
  -8  15   7       13.76       18.66     15.89 o 
  -7  15   7       22.24       19.33     13.81 o 
  -6  15   7        0.21        1.88     12.48 o 
  -5  15   7        0.25       18.29     10.86 o 
  -4  15   7       84.64       67.40     12.21 o 
  -3  15   7        7.22       15.02     10.04 o 
  -2  15   7      258.15      285.08      9.17 o 
  -1  15   7        5.39        7.57      8.99 o 
   0  15   7        2.00        6.38      6.38 o 
   1  15   7        3.60        9.20      9.20 o 
   2  15   7       22.22       32.19     12.08 o 
   3  15   7        0.01        7.41     11.13 o 
   4  15   7       63.54       50.28     14.12 o 
  -9  16   7        6.98       22.22     15.97 o 
  -8  16   7       23.53       34.37     16.14 o 
  -7  16   7        0.17        2.81     15.52 o 
  -6  16   7        1.20        9.01     13.53 o 
  -5  16   7        0.04       10.00     11.20 o 
  -4  16   7       25.33        6.01     10.90 o 
  -3  16   7        1.66       10.27     11.82 o 
  -2  16   7        0.05        5.40      9.85 o 
  -1  16   7        1.49        7.22      9.62 o 
   0  16   7       50.18       45.79      7.64 o 
   1  16   7        0.35       10.25     10.25 o 
   2  16   7        0.93        0.00     11.61 o 
   3  16   7       22.50       12.71     12.71 o 
  -8  17   7        3.19        9.21     16.30 o 
  -7  17   7        0.10       17.21     17.21 o 
  -6  17   7       48.40       97.47     15.25 o 
  -5  17   7        0.75        7.25     11.49 o 
  -4  17   7        0.05       11.19     11.19 o 
  -3  17   7        3.69       11.54     11.54 o 
  -2  17   7       56.18       62.19     11.03 o 
  -1  17   7        0.10        4.88     10.26 o 
   0  17   7        2.12        2.43      8.24 o 
   1  17   7       35.91       23.09     11.30 o 
   2  17   7       67.12       60.71     13.66 o 
  -7  18   7       11.98        7.25     18.13 o 
  -6  18   7        0.24       19.03     15.63 o 
  -5  18   7        4.28        8.02     13.62 o 
  -4  18   7        8.81        4.01     12.56 o 
  -3  18   7       62.72       63.12     12.32 o 
  -2  18   7        2.57       11.75     11.75 o 
  -1  18   7       35.81       39.61     10.41 o 
   0  18   7       23.88        0.88      8.47 o 
   1  18   7       22.49        5.93     13.34 o 
  -6  19   7        0.19       26.99     15.23 o 
  -5  19   7       18.04       12.62     15.77 o 
  -4  19   7        3.14       33.17     13.39 o 
  -3  19   7       11.39        3.81     11.97 o 
  -2  19   7       64.33       62.40     13.98 o 
  -1  19   7        8.36        6.00     12.00 o 
   0  19   7       99.60       63.62      9.94 o 
  -4  20   7        6.56        7.66     14.74 o 
  -3  20   7        6.99       14.32     14.32 o 
  -2  20   7        1.41       10.97     13.07 o 
 -12   0   8        0.04        0.74      7.67 o 
 -10   0   8       29.51       37.23      6.71 o 
  -8   0   8        0.00        4.94      4.15 o 
  -6   0   8      264.04      196.57      6.89 o 
  -4   0   8      129.48      104.39      5.44 o 
  -2   0   8      343.91      375.08     10.06 o 
   0   0   8      268.68      311.55     11.00 o 
   2   0   8       56.60       48.18      8.25 o 
   4   0   8      392.91      416.43     21.68 o 
   6   0   8      222.79      211.65     19.59 o 
 -13   1   8        2.31       13.09      9.71 o 
 -12   1   8        0.36        1.16      8.44 o 
 -11   1   8       18.58       14.68      7.67 o 
 -10   1   8        5.64        0.96      6.41 o 
  -9   1   8       40.45       36.08      6.22 o 
  -8   1   8       19.86        7.23      4.73 o 
  -7   1   8        8.40       14.00      4.67 o 
  -6   1   8        1.31        2.77      4.61 o 
  -5   1   8       32.99        4.89      4.89 o 
  -4   1   8       43.25       61.30      4.13 o 
  -3   1   8      126.44      109.81      6.56 o 
  -2   1   8      404.20      485.43      8.08 o 
  -1   1   8       26.15       20.66      5.67 o 
   0   1   8      137.19      172.77      6.14 o 
   1   1   8        1.91        6.18      6.62 o 
   2   1   8       87.70       74.29     11.27 o 
   3   1   8      349.26      329.39     16.69 o 
   4   1   8       45.51       99.97     18.74 o 
   5   1   8       70.33       64.53     18.56 o 
   6   1   8       35.16       21.56     16.98 o 
 -13   2   8        0.00        6.25     10.25 o 
 -12   2   8       18.64       11.38      9.77 o 
 -11   2   8       36.16       29.70      8.53 o 
 -10   2   8       70.88       46.07      7.85 o 
  -9   2   8        3.16       13.61      6.03 o 
  -8   2   8       20.89       15.88      5.39 o 
  -7   2   8      176.58      202.15      5.99 o 
  -6   2   8       39.92       17.26      5.32 o 
  -5   2   8       81.61      101.27      4.56 o 
  -4   2   8      161.79      193.94      8.12 o 
  -3   2   8        1.71        2.73      5.43 o 
  -2   2   8        0.22        3.65      5.27 o 
  -1   2   8      123.11      121.91      7.61 o 
   0   2   8      254.80      253.87     24.58 o 
   1   2   8      145.77      182.90     10.57 o 
   2   2   8      135.35      139.35     10.64 o 
   3   2   8        4.58        0.61     11.17 o 
   4   2   8       50.12       59.49     16.78 o 
   5   2   8        6.80       16.75     15.29 o 
   6   2   8       73.83       94.77     16.33 o 
 -13   3   8        5.52        3.31     11.35 o 
 -12   3   8        0.02        9.97      9.97 o 
 -11   3   8        1.84        2.00      7.95 o 
 -10   3   8        1.33        9.93      6.98 o 
  -9   3   8      255.12      225.27     10.62 o 
  -8   3   8        1.37        3.58      5.83 o 
  -7   3   8       87.10       86.84      7.12 o 
  -6   3   8        1.14       11.40      5.34 o 
  -5   3   8       56.78       41.10      6.35 o 
  -4   3   8      201.69      226.14      9.37 o 
  -3   3   8      215.34      249.85      9.75 o 
  -2   3   8      287.61      240.67      9.66 o 
  -1   3   8      595.88      665.41     14.70 o 
   0   3   8       11.05       17.30      5.02 o 
   1   3   8        0.87        3.78      7.56 o 
   2   3   8       66.41       49.84     10.07 o 
   3   3   8      171.60      206.83     15.76 o 
   4   3   8       23.90       37.50     14.16 o 
   5   3   8        1.96        4.76     14.30 o 
   6   3   8        1.73       11.73     14.34 o 
 -13   4   8       19.93        7.01     12.57 o 
 -12   4   8        0.34        7.42     11.14 o 
 -11   4   8        4.27        1.72      9.00 o 
 -10   4   8        1.11        3.98      7.58 o 
  -9   4   8       11.58       14.96      7.09 o 
  -8   4   8       51.29       41.93      6.70 o 
  -7   4   8        1.30        1.09      6.21 o 
  -6   4   8      190.63      182.24      8.74 o 
  -5   4   8       14.52       18.52      6.69 o 
  -4   4   8       70.66       41.50      7.73 o 
  -3   4   8      122.64      105.18      8.34 o 
  -2   4   8       95.98       98.80      8.51 o 
  -1   4   8      185.79      199.17     10.42 o 
   0   4   8      262.86      243.07     13.43 o 
   1   4   8        1.67        3.35      7.62 o 
   2   4   8      315.76      296.88     17.13 o 
   3   4   8       49.03       65.45     12.84 o 
   4   4   8      174.58      183.51     19.07 o 
   5   4   8      111.03      103.88     16.88 o 
   6   4   8       56.76       73.26     14.92 o 
 -13   5   8       22.32       26.66     13.86 o 
 -12   5   8        0.13        2.99     10.93 o 
 -11   5   8       19.90       15.75     10.19 o 
 -10   5   8        5.94        3.46      8.23 o 
  -9   5   8       29.92       30.25      7.76 o 
  -8   5   8       22.23       17.96      6.88 o 
  -7   5   8      171.87      173.86      9.38 o 
  -6   5   8       56.26       55.21      6.02 o 
  -5   5   8      488.31      524.90      6.17 o 
  -4   5   8      301.49      251.82     10.87 o 
  -3   5   8       96.44       72.78      7.61 o 
  -2   5   8      104.87       66.97      8.12 o 
  -1   5   8        1.42        5.18      6.92 o 
   0   5   8        0.71        0.17      4.88 o 
   1   5   8      125.29      113.30     10.00 o 
   2   5   8       60.09       68.56     10.55 o 
   3   5   8      521.52      557.64     21.64 o 
   4   5   8        6.30       23.53     13.63 o 
   5   5   8       46.90       58.33     13.79 o 
   6   5   8       48.57       78.63     16.11 o 
 -13   6   8       10.23        7.90     14.67 o 
 -12   6   8        9.14       22.84     11.68 o 
 -11   6   8        0.11        0.49     10.50 o 
 -10   6   8       40.04       46.18      9.90 o 
  -9   6   8       20.19        7.15      8.94 o 
  -8   6   8        3.50       19.04      7.44 o 
  -7   6   8        2.98        7.07      7.07 o 
  -6   6   8        2.88        2.32      7.58 o 
  -5   6   8        5.41        6.80      6.37 o 
  -4   6   8      430.22      439.01      7.25 o 
  -3   6   8       12.91       11.80      7.64 o 
  -2   6   8      668.25      748.26     16.14 o 
  -1   6   8      125.16      152.05      9.86 o 
   0   6   8       77.69       61.25      8.40 o 
   1   6   8       43.27       58.83      9.89 o 
   2   6   8       28.94       27.25     10.28 o 
   3   6   8       15.62       26.32     11.77 o 
   4   6   8      159.61      191.66     17.16 o 
   5   6   8        6.32        3.05     14.06 o 
   6   6   8       27.08       16.65     17.31 o 
 -12   7   8       18.35       18.62     13.56 o 
 -11   7   8        0.00        0.53     11.78 o 
 -10   7   8        8.84        2.05     10.21 o 
  -9   7   8        6.09        0.96      9.25 o 
  -8   7   8      176.47      190.41     11.61 o 
  -7   7   8        9.47       13.23      7.50 o 
  -6   7   8       31.27       23.31      7.48 o 
  -5   7   8      105.70       98.73      8.74 o 
  -4   7   8        0.90        4.32      7.34 o 
  -3   7   8       21.58        3.41      6.83 o 
  -2   7   8      188.39      205.87     10.57 o 
  -1   7   8        7.04       13.59      7.65 o 
   0   7   8      283.59      282.63      9.13 o 
   1   7   8       91.20       77.41     10.20 o 
   2   7   8       49.91       70.58     10.51 o 
   3   7   8       98.63       86.81     12.42 o 
   4   7   8       27.65       25.68     11.99 o 
   5   7   8        0.17       13.16     13.16 o 
 -12   8   8        1.65        0.58     13.70 o 
 -11   8   8        5.64        9.72     12.57 o 
 -10   8   8        1.45       24.66     10.42 o 
  -9   8   8       12.88       19.47     19.47 o 
  -8   8   8       16.77       25.99      8.67 o 
  -7   8   8       32.07       24.23      8.38 o 
  -6   8   8      105.64       89.76      9.59 o 
  -5   8   8       87.39       74.28      8.51 o 
  -4   8   8       53.51       61.43      6.99 o 
  -3   8   8       73.61       45.32      8.55 o 
  -2   8   8       72.41      104.39      6.33 o 
  -1   8   8      159.77      182.38     10.97 o 
   0   8   8      286.25      283.85      9.52 o 
   1   8   8      205.35      224.11      9.58 o 
   2   8   8       81.63       51.80     10.74 o 
   3   8   8       36.32       13.08     10.47 o 
   4   8   8       15.61        4.99     11.11 o 
   5   8   8        0.06       15.31     12.37 o 
 -12   9   8        0.24       11.85     14.34 o 
 -11   9   8        0.30        6.03     14.51 o 
 -10   9   8        1.36       13.44     13.44 o 
  -9   9   8       21.56       24.85     12.42 o 
  -8   9   8        5.59        9.82     10.84 o 
  -7   9   8        0.18        5.40      8.83 o 
  -6   9   8       73.65       91.46     10.42 o 
  -5   9   8       44.99       49.51      9.17 o 
  -4   9   8      264.05      314.66     12.41 o 
  -3   9   8       64.15       54.11      6.44 o 
  -2   9   8      190.69      233.34     11.79 o 
  -1   9   8      657.05      741.79     18.09 o 
   0   9   8       34.91       59.17      7.00 o 
   1   9   8       82.58       68.05     11.27 o 
   2   9   8       37.36       30.64     10.05 o 
   3   9   8       60.62       35.73     11.24 o 
   4   9   8       10.97        4.36     11.42 o 
   5   9   8       24.72       20.92     15.09 o 
 -12  10   8        0.09       12.94     14.88 o 
 -11  10   8        1.02       10.74     15.19 o 
 -10  10   8        5.90        3.70     13.58 o 
  -9  10   8        9.20       18.63     13.20 o 
  -8  10   8       21.62       25.99     11.61 o 
  -7  10   8       32.00       55.61     10.30 o 
  -6  10   8        8.87        3.44      9.34 o 
  -5  10   8       78.79       93.20      9.38 o 
  -4  10   8        1.53       11.23      8.52 o 
  -3  10   8      241.30      271.20     13.85 o 
  -2  10   8        3.55        5.49      7.60 o 
  -1  10   8       46.20       72.77      9.68 o 
   0  10   8       22.88       29.33      6.81 o 
   1  10   8       23.10       39.25      9.36 o 
   2  10   8        9.91        6.43     10.36 o 
   3  10   8       35.50       23.03     10.53 o 
   4  10   8       16.05        1.05     11.77 o 
   5  10   8      177.52      172.29     17.81 o 
 -11  11   8        0.01        0.66     15.77 o 
 -10  11   8       48.35       28.42     16.79 o 
  -9  11   8       40.23       72.82     15.20 o 
  -8  11   8       15.58       17.15     12.43 o 
  -7  11   8        1.87        5.93     10.24 o 
  -6  11   8       58.59       33.51     10.66 o 
  -5  11   8      152.17      200.30     10.08 o 
  -4  11   8      277.48      230.99      8.67 o 
  -3  11   8       60.38       35.43      8.30 o 
  -2  11   8      264.98      313.07     13.19 o 
  -1  11   8        5.48       19.41      8.44 o 
   0  11   8      111.29      127.35      7.86 o 
   1  11   8        0.33        1.33      8.86 o 
   2  11   8       21.84        9.80     10.23 o 
   3  11   8       18.45       10.38     10.85 o 
   4  11   8        7.14        4.23     12.14 o 
 -11  12   8        0.41       20.94     16.19 o 
 -10  12   8       14.21       36.84     16.09 o 
  -9  12   8        0.00       12.57     14.55 o 
  -8  12   8       17.18       11.78     14.02 o 
  -7  12   8        8.81       34.94     11.27 o 
  -6  12   8       23.72        5.78     12.08 o 
  -5  12   8       13.72       13.78      9.84 o 
  -4  12   8       73.58       91.44      8.36 o 
  -3  12   8       18.63        9.75      7.98 o 
  -2  12   8       35.95       34.78      8.59 o 
  -1  12   8       61.43       60.69      8.91 o 
   0  12   8       55.12       41.88      6.96 o 
   1  12   8       44.99       42.34     10.16 o 
   2  12   8       38.25       24.95     10.16 o 
   3  12   8        5.37        0.97     10.75 o 
   4  12   8        8.65        2.62     11.47 o 
 -10  13   8       38.00       26.85     17.90 o 
  -9  13   8       12.36       32.91     15.78 o 
  -8  13   8      114.54      133.35     17.43 o 
  -7  13   8        0.01        5.87     12.34 o 
  -6  13   8       11.53       24.96     10.84 o 
  -5  13   8        1.89        8.58     10.11 o 
  -4  13   8        1.30        0.94      9.03 o 
  -3  13   8        5.67        0.44      7.65 o 
  -2  13   8       57.52       69.96      9.55 o 
  -1  13   8        7.35        4.27      8.15 o 
   0  13   8       53.74       60.01      6.89 o 
   1  13   8        2.52        2.64      9.26 o 
   2  13   8       14.38        2.75      9.65 o 
   3  13   8        9.68        4.85     11.16 o 
   4  13   8        6.31       13.44     13.44 o 
 -10  14   8        0.04        9.83     16.86 o 
  -9  14   8        0.05       11.27     15.50 o 
  -8  14   8        2.25       16.71     16.71 o 
  -7  14   8        0.36       15.88     11.61 o 
  -6  14   8       36.07        5.61     11.76 o 
  -5  14   8        5.04       12.44      9.86 o 
  -4  14   8        8.29       20.82     10.65 o 
  -3  14   8       29.49       24.28      9.61 o 
  -2  14   8        8.46        5.73      8.82 o 
  -1  14   8        0.18        2.16      8.21 o 
   0  14   8        5.74        7.30      7.57 o 
   1  14   8       47.71       59.03     10.14 o 
   2  14   8       21.24        8.70     10.05 o 
   3  14   8        3.15       11.08     11.08 o 
  -9  15   8        1.52       20.86     15.82 o 
  -8  15   8        1.10       33.05     15.08 o 
  -7  15   8        4.11        8.84     13.28 o 
  -6  15   8        2.43        1.15     11.55 o 
  -5  15   8       26.00       42.00     12.24 o 
  -4  15   8        3.40       10.88     10.88 o 
  -3  15   8       32.08        5.14     10.25 o 
  -2  15   8        4.37        5.36      8.92 o 
  -1  15   8        7.78        9.15      8.73 o 
   0  15   8        6.99        1.99      6.29 o 
   1  15   8        0.79        3.52      9.68 o 
   2  15   8        1.60       14.13     10.01 o 
  -9  16   8        2.20        3.64     17.48 o 
  -8  16   8        0.06        1.47     16.16 o 
  -7  16   8        4.79       19.59     13.70 o 
  -6  16   8        0.00       12.47     12.47 o 
  -5  16   8        1.84        7.08     11.98 o 
  -4  16   8        1.43        3.03     10.61 o 
  -3  16   8       20.84       20.39      9.96 o 
  -2  16   8        7.35       10.42     10.42 o 
  -1  16   8        8.68        1.77      9.25 o 
   0  16   8        0.55        7.14      6.94 o 
   1  16   8       26.91       26.47     10.14 o 
   2  16   8        0.01       12.70     10.88 o 
  -8  17   8        1.10        9.71     17.94 o 
  -7  17   8        9.04       28.83     16.09 o 
  -6  17   8        1.97       14.58     14.58 o 
  -5  17   8        0.95        2.77     11.69 o 
  -4  17   8        1.95        2.57     10.80 o 
  -3  17   8       18.06       27.47     10.61 o 
  -2  17   8        0.06        1.84     10.08 o 
  -1  17   8       59.60       49.27     11.54 o 
   0  17   8        4.02        4.38     14.46 o 
   1  17   8        0.09       15.43     10.59 o 
  -7  18   8        0.18       10.31     16.47 o 
  -6  18   8        2.32        6.83     14.28 o 
  -5  18   8        2.29       12.48     12.48 o 
  -4  18   8       17.65       10.45     11.51 o 
  -3  18   8        7.57        3.90     11.25 o 
  -2  18   8        9.38       14.82     10.64 o 
  -1  18   8       11.51        1.78     11.61 o 
   0  18   8       40.36       23.95      9.88 o 
  -5  19   8        8.52        5.75     13.80 o 
  -4  19   8       19.75       13.24     13.24 o 
  -3  19   8        0.55        7.90     12.35 o 
  -2  19   8       10.73        6.54     10.74 o 
 -13   0   9        0.08        1.73      7.97 o 
 -11   0   9       41.38       20.70      6.61 o 
  -9   0   9       51.75       23.84      4.91 o 
  -7   0   9       24.00       15.82      4.71 o 
  -5   0   9        5.16        4.39      4.07 o 
  -3   0   9       37.34       57.57      6.35 o 
  -1   0   9        0.07        8.26      5.90 o 
   1   0   9      458.58      446.06     14.83 o 
   3   0   9      639.25      525.86     18.06 o 
   5   0   9       29.53       61.32     20.42 o 
 -13   1   9        0.17        5.90      8.49 o 
 -12   1   9        0.03        7.06      7.38 o 
 -11   1   9       36.68       33.10      6.44 o 
 -10   1   9       31.98       20.07      6.14 o 
  -9   1   9       81.08       92.49      5.50 o 
  -8   1   9       97.88       98.48      6.68 o 
  -7   1   9        0.87        3.54      4.73 o 
  -6   1   9       37.52       54.14      5.97 o 
  -5   1   9        3.55        5.69      5.69 o 
  -4   1   9       77.48       82.62      6.73 o 
  -3   1   9      119.51      126.37      7.51 o 
  -2   1   9      104.26      100.66      7.90 o 
  -1   1   9       19.58       22.68      6.60 o 
   0   1   9       50.79       36.84      5.27 o 
   1   1   9        0.14        4.79      7.83 o 
   2   1   9        1.87       14.66      8.00 o 
   3   1   9       23.03       51.18     10.63 o 
   4   1   9       12.59       17.93     14.08 o 
   5   1   9        7.80       32.33     21.57 o 
 -13   2   9        1.50        1.18      9.09 o 
 -12   2   9        0.45        7.22      7.91 o 
 -11   2   9        1.11        5.28      7.25 o 
 -10   2   9        4.17        2.41      6.04 o 
  -9   2   9        0.84        2.26      5.38 o 
  -8   2   9        6.05        4.49      5.37 o 
  -7   2   9       14.55        0.00      5.40 o 
  -6   2   9       16.60       20.54      5.39 o 
  -5   2   9       29.66       19.24      5.70 o 
  -4   2   9        1.87        1.89      5.26 o 
  -3   2   9      105.51      101.91      7.89 o 
  -2   2   9      105.75      134.29      8.65 o 
  -1   2   9      247.36      234.08     11.07 o 
   0   2   9       12.29        4.92      5.08 o 
   1   2   9       37.51       36.90      8.90 o 
   2   2   9      169.91      126.44     11.25 o 
   3   2   9       75.92       83.79     13.61 o 
   4   2   9        2.98       15.55     15.55 o 
   5   2   9      134.21      165.23     23.48 o 
 -13   3   9        1.92        2.55     10.16 o 
 -12   3   9       13.16       24.14      8.57 o 
 -11   3   9        7.79        7.88      7.53 o 
 -10   3   9       26.81       23.11      7.24 o 
  -9   3   9       18.90        8.29      5.22 o 
  -8   3   9       11.09        6.78      5.79 o 
  -7   3   9       28.02       12.59      6.14 o 
  -6   3   9       27.57        9.34      6.11 o 
  -5   3   9      131.81      170.39      6.04 o 
  -4   3   9       54.84       71.48      7.51 o 
  -3   3   9      112.87      114.00      7.38 o 
  -2   3   9        4.02        6.34      6.34 o 
  -1   3   9        1.02        9.48      6.91 o 
   0   3   9       76.48       83.81      6.51 o 
   1   3   9        0.25        4.98      7.23 o 
   2   3   9        3.49        3.44      9.32 o 
   3   3   9       14.48        4.03     12.11 o 
   4   3   9       18.59       17.36     16.67 o 
   5   3   9        5.96        4.36     18.18 o 
 -13   4   9        1.88       10.92     10.92 o 
 -12   4   9        5.04        4.21      9.71 o 
 -11   4   9        0.83       12.11      8.22 o 
 -10   4   9       11.77       14.14      7.25 o 
  -9   4   9       16.21       17.37      7.00 o 
  -8   4   9       36.12       44.22      6.59 o 
  -7   4   9        8.05        8.01      7.27 o 
  -6   4   9      533.27      584.94      6.85 o 
  -5   4   9        3.39        5.15      6.35 o 
  -4   4   9      267.78      284.70      6.15 o 
  -3   4   9       67.48       89.77      8.39 o 
  -2   4   9        4.44        2.14      6.40 o 
  -1   4   9      161.26      192.17     10.34 o 
   0   4   9        5.52       10.89      5.48 o 
   1   4   9        4.44        0.91      8.20 o 
   2   4   9      302.92      279.32     16.00 o 
   3   4   9        0.10        0.56     12.12 o 
   4   4   9      126.89      118.19     16.98 o 
   5   4   9       31.92       37.30     16.00 o 
 -13   5   9        2.67        7.34     12.23 o 
 -12   5   9        1.28        8.22     10.51 o 
 -11   5   9        2.24        8.12      8.54 o 
 -10   5   9        0.69       13.16      7.59 o 
  -9   5   9       96.24       93.38      9.08 o 
  -8   5   9        2.48       20.93      7.11 o 
  -7   5   9      275.13      320.45     11.99 o 
  -6   5   9        3.72       18.41      8.39 o 
  -5   5   9      167.50      159.34      8.62 o 
  -4   5   9       15.87        5.64      8.37 o 
  -3   5   9       15.87       24.55      6.77 o 
  -2   5   9        4.55        6.81      6.81 o 
  -1   5   9        7.53       17.49      7.25 o 
   0   5   9        8.95        8.10      5.36 o 
   1   5   9       73.02       88.07     10.44 o 
   2   5   9       52.60       54.21     12.45 o 
   3   5   9       40.52       33.52     13.41 o 
   4   5   9      123.68      114.67     17.08 o 
   5   5   9        5.27        9.93     14.29 o 
 -12   6   9       34.04       31.12     12.33 o 
 -11   6   9        2.06        4.65     10.25 o 
 -10   6   9        6.71        9.20      9.20 o 
  -9   6   9        0.67        1.97      8.30 o 
  -8   6   9        0.58        1.20      8.00 o 
  -7   6   9       13.82       12.28      8.59 o 
  -6   6   9      120.39      101.36      9.18 o 
  -5   6   9        6.36        3.80      8.45 o 
  -4   6   9       83.24       58.60      8.49 o 
  -3   6   9        0.55        3.82      7.20 o 
  -2   6   9       57.85       57.08      9.26 o 
  -1   6   9       10.31        6.73      7.14 o 
   0   6   9       29.21       20.88      6.63 o 
   1   6   9       68.10       80.69     10.31 o 
   2   6   9       10.73       10.70     10.70 o 
   3   6   9        1.73        8.02     11.24 o 
   4   6   9        0.53       13.17     13.17 o 
   5   6   9       36.30       51.16     12.94 o 
 -12   7   9       10.25        7.44     13.27 o 
 -11   7   9       12.15        9.60     12.12 o 
 -10   7   9        4.95        8.62     10.53 o 
  -9   7   9       82.53       64.75     10.29 o 
  -8   7   9        2.82        2.13      8.55 o 
  -7   7   9       13.71        0.00      7.73 o 
  -6   7   9       72.52       44.08      9.07 o 
  -5   7   9       42.76       24.17      8.22 o 
  -4   7   9      139.52      125.33      9.84 o 
  -3   7   9      203.34      222.36     11.40 o 
  -2   7   9        9.89       12.92      8.75 o 
  -1   7   9        8.75        8.70      8.70 o 
   0   7   9        1.43        1.34      5.79 o 
   1   7   9        2.10       18.03      8.81 o 
   2   7   9       13.96       11.33      9.93 o 
   3   7   9       38.16       26.56     11.24 o 
   4   7   9       20.71        4.35     13.02 o 
 -12   8   9        9.86        5.10     15.30 o 
 -11   8   9        5.52        8.72     13.08 o 
 -10   8   9       16.69       11.98     11.98 o 
  -9   8   9        9.77       17.17      9.75 o 
  -8   8   9      149.56      119.31     11.79 o 
  -7   8   9        4.75       12.59      8.11 o 
  -6   8   9       20.56        7.14      8.91 o 
  -5   8   9       64.61       54.84      9.21 o 
  -4   8   9       33.22       26.63      8.59 o 
  -3   8   9      195.98      222.39     12.58 o 
  -2   8   9      557.45      557.15     15.62 o 
  -1   8   9      105.17       89.74     10.20 o 
   0   8   9      282.39      247.82      9.07 o 
   1   8   9        1.52        9.04      9.04 o 
   2   8   9        0.04        9.60      9.60 o 
   3   8   9        0.60        2.94      9.80 o 
   4   8   9       20.67       10.89     12.45 o 
 -12   9   9        0.51       14.99     14.99 o 
 -11   9   9        0.53        6.99     14.56 o 
 -10   9   9        4.08        8.99     11.25 o 
  -9   9   9        1.78        6.00     11.00 o 
  -8   9   9       34.66       31.21     10.08 o 
  -7   9   9       10.80       21.10      8.91 o 
  -6   9   9       12.35        6.42      9.16 o 
  -5   9   9        4.62       10.68      8.47 o 
  -4   9   9      103.46      134.52      6.90 o 
  -3   9   9       51.72       50.94      9.59 o 
  -2   9   9        3.63        6.51      8.94 o 
  -1   9   9        3.24       16.10      8.45 o 
   0   9   9      118.49      113.48      7.33 o 
   1   9   9        4.59       11.80      8.43 o 
   2   9   9        0.06        0.89      8.45 o 
   3   9   9        1.70       10.86     10.86 o 
   4   9   9       60.06       29.96     13.49 o 
 -11  10   9        7.56       12.96     15.42 o 
 -10  10   9       40.93       81.69     15.00 o 
  -9  10   9       36.13       54.27     12.36 o 
  -8  10   9       22.81       26.84     11.14 o 
  -7  10   9        6.76        6.35     10.24 o 
  -6  10   9       53.55       52.65      9.41 o 
  -5  10   9       17.06       29.80      9.03 o 
  -4  10   9       71.12       76.25      6.93 o 
  -3  10   9        7.05        3.34      7.92 o 
  -2  10   9        5.79        5.66      8.10 o 
  -1  10   9      140.60      159.86      9.96 o 
   0  10   9        6.85        1.81      6.24 o 
   1  10   9       46.26       33.86      9.50 o 
   2  10   9       27.15       18.17      9.51 o 
   3  10   9        1.43        5.04     10.05 o 
   4  10   9        3.87        2.90     11.61 o 
 -11  11   9        0.11       16.18     16.18 o 
 -10  11   9        0.70       16.52     14.62 o 
  -9  11   9        5.81       28.19     12.64 o 
  -8  11   9       30.90       37.23     11.70 o 
  -7  11   9       15.70       15.17     11.13 o 
  -6  11   9       23.50       30.85      9.64 o 
  -5  11   9        0.16        3.67      8.71 o 
  -4  11   9       31.32       14.82      8.72 o 
  -3  11   9       12.62        0.00      7.91 o 
  -2  11   9        4.99        4.44      8.06 o 
  -1  11   9        0.69        3.16      7.91 o 
   0  11   9       34.85       16.33      6.58 o 
   1  11   9        2.35        4.47      8.53 o 
   2  11   9        2.36        8.03      9.31 o 
   3  11   9        8.81        1.34      9.79 o 
 -11  12   9        3.66        6.72     16.80 o 
 -10  12   9        3.67       34.01     15.35 o 
  -9  12   9        0.47        3.68     12.27 o 
  -8  12   9        2.88        7.24     11.70 o 
  -7  12   9       11.48       22.53     11.00 o 
  -6  12   9        1.26        7.42      9.39 o 
  -5  12   9       41.71        7.00     10.71 o 
  -4  12   9        7.70        3.51      7.49 o 
  -3  12   9        0.55        7.53      7.93 o 
  -2  12   9       19.92       19.30      8.43 o 
  -1  12   9       12.00       18.88      8.27 o 
   0  12   9        7.09        9.44      5.97 o 
   1  12   9        3.51       18.02      8.39 o 
   2  12   9        4.54        7.89      8.72 o 
   3  12   9        1.78        3.47     10.01 o 
 -10  13   9        0.92       10.40     15.25 o 
  -9  13   9        0.26        3.31     13.91 o 
  -8  13   9        0.35        2.31     12.21 o 
  -7  13   9        3.06        1.62     11.90 o 
  -6  13   9        2.51        0.50     10.62 o 
  -5  13   9        1.07        1.89      9.46 o 
  -4  13   9       45.18       57.72      9.33 o 
  -3  13   9        1.72       15.97      7.97 o 
  -2  13   9       12.53        2.82      8.45 o 
  -1  13   9       42.34       38.05      9.41 o 
   0  13   9        1.51       10.89     12.09 o 
   1  13   9       56.11       40.34     10.68 o 
   2  13   9        0.70        7.75      8.97 o 
  -9  14   9        9.35       17.49     16.11 o 
  -8  14   9       12.96       16.34     13.31 o 
  -7  14   9        0.02       12.85     12.85 o 
  -6  14   9        0.03        5.17     10.36 o 
  -5  14   9       12.36        1.46     11.06 o 
  -4  14   9        5.42        1.79      9.43 o 
  -3  14   9        1.77        2.54      8.45 o 
  -2  14   9        6.02        7.68      7.68 o 
  -1  14   9        0.43        8.23      9.02 o 
   0  14   9       31.95       21.33      6.58 o 
   1  14   9       22.73       11.36      9.78 o 
   2  14   9       21.21       18.49     10.45 o 
  -9  15   9        0.71       15.25     16.70 o 
  -8  15   9       12.02       21.93     14.41 o 
  -7  15   9       14.43       24.67     13.77 o 
  -6  15   9        1.27        3.17     11.62 o 
  -5  15   9       12.28       10.27     10.27 o 
  -4  15   9       21.03       21.35      9.52 o 
  -3  15   9        2.98        3.84      8.96 o 
  -2  15   9        5.27        5.26      8.52 o 
  -1  15   9        8.68        0.78      9.02 o 
   0  15   9       50.47       43.14      7.38 o 
   1  15   9        4.66       17.46     10.08 o 
  -8  16   9        8.32       16.80     16.80 o 
  -7  16   9        4.07       28.27     12.94 o 
  -6  16   9        0.34       11.33     11.87 o 
  -5  16   9        2.76        4.96     11.42 o 
  -4  16   9        0.00        9.66     10.58 o 
  -3  16   9        7.70       24.50      9.45 o 
  -2  16   9        6.46        8.15      8.95 o 
  -1  16   9       27.07        2.74      9.80 o 
   0  16   9       10.59       22.03      6.93 o 
  -7  17   9        8.47        0.60     14.42 o 
  -6  17   9       10.76        9.33     13.18 o 
  -5  17   9        0.57       13.10     12.08 o 
  -4  17   9       57.55       64.27     11.15 o 
  -3  17   9        0.30        9.51     10.82 o 
  -2  17   9       12.25       20.85      9.42 o 
  -1  17   9       14.84       18.03     10.98 o 
  -4  18   9        0.08        4.21     11.25 o 
  -3  18   9        1.98        3.04     10.87 o 
 -12   0  10       12.34        4.31      5.91 o 
 -10   0  10        1.58        4.89      4.89 o 
  -8   0  10       51.30       41.78      5.13 o 
  -6   0  10        3.41        2.78      5.58 o 
  -4   0  10       41.26       39.85      5.29 o 
  -2   0  10      283.41      295.40     11.84 o 
   0   0  10      168.09      185.84      8.88 o 
   2   0  10       18.75        7.24      9.36 o 
   4   0  10       26.77       20.85      8.81 o 
 -13   1  10        0.07        3.50      7.64 o 
 -12   1  10        0.48       13.62      6.38 o 
 -11   1  10        7.65        3.91      5.72 o 
 -10   1  10       13.29        0.75      5.69 o 
  -9   1  10       25.88       32.16      5.84 o 
  -8   1  10        0.22        1.71      5.14 o 
  -7   1  10        1.42        6.13      5.50 o 
  -6   1  10       52.42       27.83      5.57 o 
  -5   1  10       20.31       17.77      6.28 o 
  -4   1  10        0.14       14.41      5.18 o 
  -3   1  10       22.43       13.68      6.63 o 
  -2   1  10       82.20       72.84      9.43 o 
  -1   1  10       38.51       45.32      8.90 o 
   0   1  10        2.68       11.66      6.05 o 
   1   1  10       84.14       80.67     10.79 o 
   2   1  10       62.64       58.85     10.15 o 
   3   1  10       23.19        7.21      9.75 o 
   4   1  10        4.91        1.49     12.30 o 
 -13   2  10        5.37        7.93      8.26 o 
 -12   2  10        0.29        2.52      7.25 o 
 -11   2  10       18.98        7.10      6.27 o 
 -10   2  10        2.52        0.52      5.59 o 
  -9   2  10       14.61        6.53      5.40 o 
  -8   2  10        7.02        1.22      5.18 o 
  -7   2  10        5.65        3.58      6.19 o 
  -6   2  10        5.94        6.93      5.19 o 
  -5   2  10       22.26       19.83      6.61 o 
  -4   2  10      109.89      126.15      6.98 o 
  -3   2  10       10.07       12.58      6.49 o 
  -2   2  10      260.46      306.41     10.94 o 
  -1   2  10        8.61        9.91      7.31 o 
   0   2  10      160.62      207.71      7.80 o 
   1   2  10        4.64       17.63      8.17 o 
   2   2  10      117.50       96.48     11.20 o 
   3   2  10       57.99       58.38     10.66 o 
   4   2  10       49.47       20.27     15.06 o 
 -12   3  10        0.36        5.84      7.91 o 
 -11   3  10        1.84        7.20      7.20 o 
 -10   3  10       14.64        6.05      6.62 o 
  -9   3  10       11.51        6.09      6.39 o 
  -8   3  10       13.17        9.43      5.85 o 
  -7   3  10       73.74       74.61      7.61 o 
  -6   3  10        1.28        3.31      5.85 o 
  -5   3  10       53.39       67.76      7.70 o 
  -4   3  10        0.33        2.41      6.85 o 
  -3   3  10       21.27        4.60      6.66 o 
  -2   3  10        4.90        2.13      7.24 o 
  -1   3  10       19.25        6.46      7.74 o 
   0   3  10       11.16       14.39      5.77 o 
   1   3  10       50.13       45.02      9.87 o 
   2   3  10        5.60        8.43     10.18 o 
   3   3  10       12.60       13.92     11.44 o 
   4   3  10        0.54        9.14     14.64 o 
 -12   4  10        4.87        1.51      8.67 o 
 -11   4  10        0.00        4.83      8.63 o 
 -10   4  10       22.33        8.43      6.89 o 
  -9   4  10       12.67       21.01      7.22 o 
  -8   4  10       35.73       20.47      7.28 o 
  -7   4  10        5.57        6.58      7.69 o 
  -6   4  10       22.55       17.29      7.68 o 
  -5   4  10       68.86       80.35      7.20 o 
  -4   4  10        0.40       16.11      7.02 o 
  -3   4  10        8.64        1.67      7.18 o 
  -2   4  10       16.89        9.86      8.53 o 
  -1   4  10       53.14       32.80      8.94 o 
   0   4  10        5.40        4.75      5.54 o 
   1   4  10       13.14        3.00      8.96 o 
   2   4  10       11.28        0.45     10.38 o 
   3   4  10       37.59       19.88     12.74 o 
   4   4  10        8.01       17.28     13.70 o 
 -12   5  10        4.92       18.14      9.89 o 
 -11   5  10        7.52       14.10      9.15 o 
 -10   5  10       51.32       51.72      7.83 o 
  -9   5  10        1.40        4.59      7.41 o 
  -8   5  10        7.15       15.15      7.76 o 
  -7   5  10       42.29       51.67      8.86 o 
  -6   5  10        2.74        7.19      7.61 o 
  -5   5  10       11.34        4.53      7.83 o 
  -4   5  10       58.61       63.81      9.24 o 
  -3   5  10       26.70       51.63      8.05 o 
  -2   5  10       61.35       61.19      8.45 o 
  -1   5  10        0.03       11.28      7.10 o 
   0   5  10       12.75       21.74      6.31 o 
   1   5  10       43.39       23.67      9.30 o 
   2   5  10       23.63       13.96     10.80 o 
   3   5  10        7.09       11.57     11.57 o 
   4   5  10        1.78        4.51     13.52 o 
 -12   6  10       16.00       11.71     11.71 o 
 -11   6  10        0.52        0.42     10.08 o 
 -10   6  10        4.91        8.16      8.16 o 
  -9   6  10       47.15       40.91      9.46 o 
  -8   6  10       37.33       21.54      9.00 o 
  -7   6  10      151.91      193.92      7.67 o 
  -6   6  10       44.30       47.73      7.44 o 
  -5   6  10       63.85       92.87     10.09 o 
  -4   6  10        1.22        7.19      8.03 o 
  -3   6  10       23.79       47.47      8.83 o 
  -2   6  10       32.03       59.71      8.71 o 
  -1   6  10       24.52       34.31      8.16 o 
   0   6  10       83.23       58.76      8.33 o 
   1   6  10       62.81       47.78      9.55 o 
   2   6  10       20.44        9.71      9.71 o 
   3   6  10      101.31       79.91     13.57 o 
 -12   7  10       11.01       30.32     12.72 o 
 -11   7  10        2.62        5.07     11.53 o 
 -10   7  10        0.33        4.02      9.27 o 
  -9   7  10        2.50       21.06      8.11 o 
  -8   7  10        0.22        7.02      8.67 o 
  -7   7  10       10.42       14.30     14.30 o 
  -6   7  10       48.98       48.93      7.64 o 
  -5   7  10       37.79       40.02      9.37 o 
  -4   7  10       55.05       37.57      8.86 o 
  -3   7  10       54.91       45.24      9.13 o 
  -2   7  10        6.54        6.10      7.72 o 
  -1   7  10       33.75       32.65      8.36 o 
   0   7  10        0.40        1.79      6.95 o 
   1   7  10       18.64        6.09      8.92 o 
   2   7  10        6.15       16.28      9.42 o 
   3   7  10       22.39        7.85     11.08 o 
 -12   8  10        0.35       25.87     12.67 o 
 -11   8  10       15.45       20.62     13.58 o 
 -10   8  10        0.06        6.99     10.05 o 
  -9   8  10       11.19        2.17      9.94 o 
  -8   8  10        6.27        9.54      9.54 o 
  -7   8  10        0.96        0.86      8.71 o 
  -6   8  10        0.04        8.69      8.69 o 
  -5   8  10       22.87       49.79      9.88 o 
  -4   8  10        3.41        4.20      8.41 o 
  -3   8  10        7.16        5.31      8.59 o 
  -2   8  10        0.11        8.72      8.72 o 
  -1   8  10       19.31       19.39      8.92 o 
   0   8  10        0.41        5.97      7.14 o 
   1   8  10        0.79        6.30      8.27 o 
   2   8  10        3.61        7.01      9.08 o 
   3   8  10       76.13       80.31     11.86 o 
 -11   9  10        0.68        0.00     13.61 o 
 -10   9  10       45.71       16.97     13.20 o 
  -9   9  10        4.10       10.09     10.55 o 
  -8   9  10       18.97       22.27     10.47 o 
  -7   9  10       39.84       12.15      9.45 o 
  -6   9  10        0.77       14.60     14.60 o 
  -5   9  10        0.55       15.53      8.21 o 
  -4   9  10       12.85       25.47      8.35 o 
  -3   9  10       44.60       51.13      9.27 o 
  -2   9  10       93.38       85.12     10.50 o 
  -1   9  10        0.73        8.72      9.10 o 
   0   9  10       48.73       30.32      7.70 o 
   1   9  10       25.85       20.64      8.79 o 
   2   9  10        1.33        4.38      8.74 o 
   3   9  10        7.64       18.81     10.04 o 
 -11  10  10        0.01       19.25     14.01 o 
 -10  10  10        6.66        2.04     12.18 o 
  -9  10  10        9.18       15.52     11.65 o 
  -8  10  10        0.00        3.79      9.97 o 
  -7  10  10        3.03       17.13      9.72 o 
  -6  10  10        5.16       17.96      8.99 o 
  -5  10  10        4.69        7.80      9.10 o 
  -4  10  10       26.21       34.86      9.13 o 
  -3  10  10       29.46       23.83      9.14 o 
  -2  10  10        8.02       11.44      8.78 o 
  -1  10  10      149.46      111.84     10.75 o 
   0  10  10        0.00        6.33     10.44 o 
   1  10  10        9.78        1.50      8.16 o 
   2  10  10        0.64        1.15      8.04 o 
 -10  11  10        9.51        8.16     11.96 o 
  -9  11  10        0.37       10.72     10.72 o 
  -8  11  10        6.12        9.37     10.83 o 
  -7  11  10        1.55        5.71     10.45 o 
  -6  11  10        0.59       19.14      9.11 o 
  -5  11  10        1.21        4.78      7.82 o 
  -4  11  10        3.05       23.13      8.67 o 
  -3  11  10        9.77        9.03      8.23 o 
  -2  11  10        8.77        8.25      8.25 o 
  -1  11  10        4.33       12.70      7.99 o 
   0  11  10        0.93        4.02      5.44 o 
   1  11  10        8.32        8.28      7.94 o 
   2  11  10        2.61       18.11      8.50 o 
 -10  12  10        0.06        6.39     13.93 o 
  -9  12  10        0.81        2.14     11.78 o 
  -8  12  10        6.17       10.20     11.24 o 
  -7  12  10        4.78        6.33     10.22 o 
  -6  12  10        0.04        1.84      9.70 o 
  -5  12  10        5.70        6.11      9.16 o 
  -4  12  10       32.61       41.98      9.46 o 
  -3  12  10        1.02        3.88      8.17 o 
  -2  12  10       11.59        6.30      7.02 o 
  -1  12  10        0.05        9.29      7.86 o 
   0  12  10        4.61        4.90      5.45 o 
   1  12  10        0.45        0.35      8.08 o 
  -9  13  10        6.96       11.76     13.44 o 
  -8  13  10        0.15       10.03     11.09 o 
  -7  13  10        2.37        4.97     10.46 o 
  -6  13  10       26.96       28.10     10.78 o 
  -5  13  10        3.23        6.15      9.22 o 
  -4  13  10        7.07        4.94      9.03 o 
  -3  13  10        7.24        5.39      8.10 o 
  -2  13  10        1.15        1.83      7.69 o 
  -1  13  10        1.08        3.51      7.74 o 
   0  13  10        0.85        1.05      5.45 o 
   1  13  10        0.22       12.34      8.22 o 
  -9  14  10        1.94       14.55     13.39 o 
  -8  14  10        3.68       17.38     12.50 o 
  -7  14  10        1.44       12.20     10.66 o 
  -6  14  10        0.12        8.52     10.44 o 
  -5  14  10       39.55       35.30     11.47 o 
  -4  14  10        0.65        2.46      9.04 o 
  -3  14  10       17.08       19.58      8.83 o 
  -2  14  10       22.68       32.99      9.79 o 
  -1  14  10        0.70       14.92      7.98 o 
   0  14  10       22.52       20.63      7.27 o 
  -8  15  10        2.52       14.50     14.50 o 
  -7  15  10        3.85       16.07     10.86 o 
  -6  15  10        0.90       11.04     11.04 o 
  -5  15  10       11.18       19.53      9.33 o 
  -4  15  10        2.21       11.11      8.64 o 
  -3  15  10       16.38        0.00      9.56 o 
  -2  15  10        3.39        5.40      8.28 o 
  -1  15  10        0.01        4.12      8.91 o 
  -6  16  10        1.46        6.78     10.66 o 
  -5  16  10        0.17        0.88     10.70 o 
  -4  16  10        0.45        0.40      9.05 o 
  -3  16  10        1.83        3.06      9.53 o 
  -2  16  10        7.14        9.30      8.94 o 
 -11   0  11       11.15        0.22      5.28 o 
  -9   0  11       35.24       51.38      5.79 o 
  -7   0  11       19.61        3.39      5.23 o 
  -5   0  11       63.27       43.94      7.09 o 
  -3   0  11      217.13      248.49     10.79 o 
  -1   0  11       29.32        3.92      9.17 o 
   1   0  11        6.55        7.09      9.75 o 
   3   0  11       12.03       21.45      8.58 o 
 -12   1  11        5.54        6.70      5.97 o 
 -11   1  11        0.09        5.34      5.11 o 
 -10   1  11        7.54        3.54      5.84 o 
  -9   1  11        9.95        5.79      5.79 o 
  -8   1  11        0.25        7.77      5.68 o 
  -7   1  11        4.25        4.19      5.47 o 
  -6   1  11        5.90        0.69      6.20 o 
  -5   1  11        1.40       10.31      6.25 o 
  -4   1  11        9.20        5.86      7.03 o 
  -3   1  11        7.73        3.69      7.81 o 
  -2   1  11       11.66       40.66      8.98 o 
  -1   1  11       15.49        8.78      9.22 o 
   0   1  11       18.24       27.72     10.58 o 
   1   1  11        2.48        2.14      9.44 o 
   2   1  11        0.54        9.34      9.75 o 
   3   1  11        1.73        3.40      8.31 o 
 -12   2  11        0.86        0.00      6.05 o 
 -11   2  11        4.90        7.20      5.73 o 
 -10   2  11        0.37        5.38      5.38 o 
  -9   2  11        9.32        6.99      6.41 o 
  -8   2  11       12.06        1.89      6.93 o 
  -7   2  11       18.01       24.98      6.41 o 
  -6   2  11        0.05        9.38      6.13 o 
  -5   2  11        0.20        1.16      6.11 o 
  -4   2  11       18.69        1.62      7.25 o 
  -3   2  11        0.61        4.20      7.56 o 
  -2   2  11        1.63        5.63      8.22 o 
  -1   2  11       11.85       20.11      9.17 o 
   0   2  11       60.09       71.18      7.78 o 
   1   2  11       26.33       20.40     10.00 o 
   2   2  11       31.20       11.10      9.90 o 
 -12   3  11        0.35        6.97      6.97 o 
 -11   3  11        1.11        9.62      5.88 o 
 -10   3  11       21.93       16.07      6.89 o 
  -9   3  11        0.60        3.71      6.48 o 
  -8   3  11        8.18       11.62      6.64 o 
  -7   3  11        0.01       12.41      6.37 o 
  -6   3  11        6.98        0.75      6.76 o 
  -5   3  11       14.99       19.40      7.52 o 
  -4   3  11        1.23        0.42      7.44 o 
  -3   3  11       11.60       31.07      8.10 o 
  -2   3  11        0.02        6.05      8.22 o 
  -1   3  11        0.30        3.02      8.61 o 
   0   3  11       24.60       29.34      6.53 o 
   1   3  11        0.51        0.81      8.89 o 
   2   3  11       70.01       42.64     10.65 o 
 -12   4  11        0.44        4.18      8.03 o 
 -11   4  11        2.97        0.87      6.94 o 
 -10   4  11       10.56       22.41      7.38 o 
  -9   4  11        0.44        1.31      7.22 o 
  -8   4  11        6.46       14.71      7.34 o 
  -7   4  11        0.62        1.11      7.04 o 
  -6   4  11        3.50        4.68      7.01 o 
  -5   4  11        2.59        4.89      7.74 o 
  -4   4  11        6.59        2.51      8.39 o 
  -3   4  11       13.98        5.12      8.52 o 
  -2   4  11       24.05       24.73      8.53 o 
  -1   4  11       34.02       31.46      9.24 o 
   0   4  11        0.28        1.76      6.19 o 
   1   4  11       31.02       18.95      9.09 o 
   2   4  11       11.74        8.70      9.49 o 
 -12   5  11       17.80        7.82      9.23 o 
 -11   5  11        3.67        1.88      7.21 o 
 -10   5  11       19.95       13.50      8.22 o 
  -9   5  11        1.96        1.74      7.65 o 
  -8   5  11       22.73       24.31      8.47 o 
  -7   5  11        2.58        0.00      8.11 o 
  -6   5  11       48.66       48.27      8.84 o 
  -5   5  11       22.94       24.42      8.27 o 
  -4   5  11       11.95        8.84      8.43 o 
  -3   5  11        2.77        2.97      8.02 o 
  -2   5  11        0.58       20.43      7.93 o 
  -1   5  11       17.63       33.73      8.53 o 
   0   5  11       23.73       29.92      6.40 o 
   1   5  11        1.31        8.46      8.46 o 
   2   5  11       70.10       45.17     11.37 o 
 -11   6  11        0.62       10.56      8.18 o 
 -10   6  11        1.31        8.45      8.45 o 
  -9   6  11       12.02        4.06      8.12 o 
  -8   6  11        2.47        3.86      8.48 o 
  -7   6  11       33.05       26.82      8.81 o 
  -6   6  11        1.97        2.88      8.24 o 
  -5   6  11        6.70        7.53      7.53 o 
  -4   6  11       18.69       26.87      9.23 o 
  -3   6  11       57.81       63.93      9.96 o 
  -2   6  11       18.53       27.97      8.52 o 
  -1   6  11        0.24        8.62      8.62 o 
   0   6  11        4.84        4.88      7.60 o 
   1   6  11       32.17        0.76     10.11 o 
   2   6  11       11.52       13.47      9.61 o 
 -11   7  11       10.52        6.28      9.59 o 
 -10   7  11        0.01        9.42      9.42 o 
  -9   7  11       19.69       14.04      8.97 o 
  -8   7  11        0.92        3.23      9.26 o 
  -7   7  11        4.16        7.00      8.66 o 
  -6   7  11        3.94        1.68      9.21 o 
  -5   7  11        0.94        6.30      8.82 o 
  -4   7  11        1.28        5.81      9.14 o 
  -3   7  11        7.78       10.95      8.51 o 
  -2   7  11        0.26        1.57      8.62 o 
  -1   7  11       14.73        2.27      8.67 o 
   0   7  11        0.66        2.37      5.95 o 
   1   7  11        2.56        9.43      7.97 o 
   2   7  11        1.07        1.51      9.30 o 
 -11   8  11        1.61        0.39     10.40 o 
 -10   8  11        0.01        4.42     10.44 o 
  -9   8  11        3.33        0.41     10.66 o 
  -8   8  11        2.86        7.53      9.20 o 
  -7   8  11       24.07       31.70      9.30 o 
  -6   8  11        8.29       27.10      8.47 o 
  -5   8  11        0.86        6.28      8.79 o 
  -4   8  11       15.13        9.41      9.00 o 
  -3   8  11       25.90       16.19      9.88 o 
  -2   8  11       22.90       40.16      9.46 o 
  -1   8  11        5.93        2.16      8.72 o 
   0   8  11       14.10       12.48      5.73 o 
   1   8  11        1.34        1.74      8.03 o 
 -11   9  11        3.92       10.78     10.78 o 
 -10   9  11        3.46       13.21     11.09 o 
  -9   9  11        6.16        8.61      8.18 o 
  -8   9  11        1.42        6.92      9.96 o 
  -7   9  11        5.86       17.71      9.05 o 
  -6   9  11        2.84        0.00      8.52 o 
  -5   9  11       10.82        8.75      9.16 o 
  -4   9  11        4.06        6.83      8.84 o 
  -3   9  11        0.14        7.68      8.83 o 
  -2   9  11       60.94       70.66      9.89 o 
  -1   9  11        4.59        6.29      8.05 o 
   0   9  11        0.65        5.63      5.63 o 
   1   9  11        0.66       10.72      7.71 o 
 -10  10  11        5.88        5.87     11.73 o 
  -9  10  11        0.53        3.14      9.87 o 
  -8  10  11        0.52        0.45     10.25 o 
  -7  10  11        0.01        3.50      9.22 o 
  -6  10  11        3.38        9.42      9.86 o 
  -5  10  11       17.09        6.22      9.50 o 
  -4  10  11        8.37        9.46      8.67 o 
  -3  10  11       29.29       21.34      9.73 o 
  -2  10  11       14.08       13.11      7.79 o 
  -1  10  11        0.75        6.75      7.43 o 
   0  10  11        0.00        9.86      4.96 o 
   1  10  11        0.06       11.89      7.40 o 
 -10  11  11        1.65        2.37     11.43 o 
  -9  11  11        3.78       12.15     10.74 o 
  -8  11  11        1.97        5.05     10.07 o 
  -7  11  11       12.28       16.93     10.69 o 
  -6  11  11        0.27       10.74      9.01 o 
  -5  11  11       45.26       25.81     10.24 o 
  -4  11  11        4.98       19.77      8.16 o 
  -3  11  11       23.16       15.33      9.12 o 
  -2  11  11       11.73        8.60      8.25 o 
  -1  11  11        0.02        2.93      7.50 o 
   0  11  11        2.84        1.78      8.31 o 
  -9  12  11        3.61        2.42     11.63 o 
  -8  12  11        1.60       14.07     10.32 o 
  -7  12  11       16.82       17.59     10.82 o 
  -6  12  11        3.33        9.90      9.90 o 
  -5  12  11        3.21        2.84      9.36 o 
  -4  12  11        0.09        3.82      9.15 o 
  -3  12  11        0.33        6.41      8.20 o 
  -2  12  11        0.88        0.33      7.68 o 
  -1  12  11        6.29       11.69      7.27 o 
  -8  13  11        1.23       11.01     11.01 o 
  -7  13  11        0.66       10.93     11.40 o 
  -6  13  11        0.06       17.22      9.91 o 
  -5  13  11        0.74        3.22      9.28 o 
  -4  13  11        0.28        9.76      8.63 o 
  -3  13  11        2.47        1.40      8.03 o 
  -2  13  11        1.41        0.00      7.83 o 
  -1  13  11        2.38        7.98      7.98 o 
  -7  14  11        0.64        3.23      9.66 o 
  -6  14  11        2.46        1.72      9.92 o 
  -5  14  11        0.81       11.60      9.20 o 
  -4  14  11        0.12        6.66      8.88 o 
  -3  14  11       16.50       17.48      8.22 o 
 -10   0  12        0.89        1.02      5.86 o 
  -8   0  12        0.95        0.30      6.43 o 
  -6   0  12        0.02        0.70      6.79 o 
  -4   0  12        0.06        4.90      8.17 o 
  -2   0  12        2.39        2.70      8.55 o 
   0   0  12        1.75        9.30      7.38 o 
 -11   1  12        5.14        5.99      5.99 o 
 -10   1  12        1.54        4.77      6.10 o 
  -9   1  12        7.29        7.55      6.39 o 
  -8   1  12        2.89        1.91      6.34 o 
  -7   1  12        5.03        1.37      6.51 o 
  -6   1  12        2.83        5.89      6.99 o 
  -5   1  12        1.26        9.02      7.84 o 
  -4   1  12       30.29       29.52      9.15 o 
  -3   1  12        1.66       15.25      8.27 o 
  -2   1  12        0.00        1.81      8.99 o 
  -1   1  12        0.21        4.57      9.60 o 
   0   1  12       21.90       20.94      9.02 o 
   1   1  12        3.55        6.89     10.31 o 
 -11   2  12        1.01        5.29      5.80 o 
 -10   2  12        4.02        5.00      6.94 o 
  -9   2  12        0.13        9.09      6.37 o 
  -8   2  12       10.75        5.25      6.90 o 
  -7   2  12        2.89        0.35      6.38 o 
  -6   2  12        8.52        9.86      7.58 o 
  -5   2  12        1.95        1.21      8.03 o 
  -4   2  12       26.73       39.69      9.29 o 
  -3   2  12        2.29       10.52      8.78 o 
  -2   2  12       22.99       22.32      9.37 o 
  -1   2  12        0.15        1.34      9.35 o 
   0   2  12        2.13        6.85      6.85 o 
   1   2  12        9.96       10.50      9.27 o 
 -11   3  12        9.27        8.00      6.94 o 
 -10   3  12        0.28       11.95      6.71 o 
  -9   3  12        0.66        5.09      7.31 o 
  -8   3  12        4.77        2.74      7.19 o 
  -7   3  12        3.21        8.07      8.07 o 
  -6   3  12       14.04        9.74      8.19 o 
  -5   3  12        5.41        1.65      8.61 o 
  -4   3  12        0.58        4.69      8.52 o 
  -3   3  12        0.25        7.00      9.17 o 
  -2   3  12        6.06        1.32     10.09 o 
  -1   3  12       28.08       33.56      9.47 o 
   0   3  12        1.06        1.49      6.81 o 
   1   3  12        3.38        4.18      9.51 o 
 -11   4  12        0.07        7.38      7.38 o 
 -10   4  12       11.59        4.62      7.69 o 
  -9   4  12        0.13        5.64      7.64 o 
  -8   4  12        9.08        4.63      8.21 o 
  -7   4  12        3.77        6.06      7.58 o 
  -6   4  12        3.12        0.39      8.78 o 
  -5   4  12        9.74        3.75      9.13 o 
  -4   4  12       24.47       48.64      9.39 o 
  -3   4  12        2.72        3.88      9.48 o 
  -2   4  12       41.90       70.34     10.24 o 
  -1   4  12        4.72        4.53      9.88 o 
   0   4  12       16.66       14.20     10.29 o 
   1   4  12       30.66       21.68      9.39 o 
 -11   5  12        8.00        5.75      7.86 o 
 -10   5  12        0.97        8.13      8.13 o 
  -9   5  12       25.05       38.96      8.69 o 
  -8   5  12        3.79        0.00      8.87 o 
  -7   5  12       10.76       11.68      8.56 o 
  -6   5  12        2.04       13.81      8.12 o 
  -5   5  12        0.18        1.26      8.78 o 
  -4   5  12        2.80        5.93      8.89 o 
  -3   5  12        0.26        6.75      9.28 o 
  -2   5  12        1.26       16.02      8.63 o 
  -1   5  12        1.26        0.79      9.02 o 
   0   5  12        3.94        5.62      6.38 o 
 -11   6  12        1.45        8.04      8.04 o 
 -10   6  12        3.85        6.17      8.90 o 
  -9   6  12        2.47        9.08      9.08 o 
  -8   6  12       10.04       18.74      9.95 o 
  -7   6  12        6.50       10.75      8.78 o 
  -6   6  12       21.63       38.99      9.44 o 
  -5   6  12        0.05        2.93      8.75 o 
  -4   6  12       15.08       12.49      9.58 o 
  -3   6  12        2.35        4.50      9.41 o 
  -2   6  12        8.69        1.18      9.04 o 
  -1   6  12        1.16        8.92      8.92 o 
   0   6  12       20.89       16.99      6.28 o 
 -10   7  12        8.24        2.52      9.38 o 
  -9   7  12        0.24        9.08      9.08 o 
  -8   7  12        2.65        6.70      9.07 o 
  -7   7  12        1.47        5.26      8.92 o 
  -6   7  12        0.03        3.30      9.06 o 
  -5   7  12        0.01        8.67      9.10 o 
  -4   7  12       30.31       18.72     10.17 o 
  -3   7  12        3.61        1.56      9.86 o 
  -2   7  12        2.66        1.87      9.00 o 
  -1   7  12        0.94        7.41      9.16 o 
   0   7  12       18.16       21.19      7.45 o 
 -10   8  12        2.79        9.09     10.24 o 
  -9   8  12       30.12       17.68     11.39 o 
  -8   8  12        7.45        7.27      9.70 o 
  -7   8  12        2.27       17.24      9.03 o 
  -6   8  12       10.62        6.19      9.06 o 
  -5   8  12        6.25        9.77      9.77 o 
  -4   8  12       19.23       23.34     10.68 o 
  -3   8  12       68.07       44.67     10.98 o 
  -2   8  12       26.32       39.27      9.28 o 
  -1   8  12       39.73       34.06      9.03 o 
  -9   9  12        0.06        1.63      9.76 o 
  -8   9  12        0.83        6.60      9.92 o 
  -7   9  12        3.53       10.34      9.52 o 
  -6   9  12        4.80        3.69      9.83 o 
  -5   9  12        9.44        5.18     10.00 o 
  -4   9  12        1.73        9.98      9.98 o 
  -3   9  12        0.65        6.54      9.07 o 
  -2   9  12        0.83        9.18      8.16 o 
  -1   9  12        1.17        7.92      7.92 o 
  -9  10  12        2.86        8.78     10.04 o 
  -8  10  12        3.97       10.91     10.91 o 
  -7  10  12       23.23       12.89     11.23 o 
  -6  10  12        4.14       13.41      9.35 o 
  -5  10  12       24.01       23.08      9.79 o 
  -4  10  12        5.58        8.55      9.29 o 
  -3  10  12        2.97        9.41      8.37 o 
  -2  10  12        2.25        3.57      7.45 o 
  -8  11  12        7.54        1.70     11.07 o 
  -7  11  12        1.86        2.91     11.25 o 
  -6  11  12        9.03        4.82     10.45 o 
  -5  11  12        2.59        7.65      9.96 o 
  -4  11  12        0.21        1.44      9.36 o 
  -3  11  12        1.94        4.67      8.36 o 
  -2  11  12        0.41        7.12      7.12 o 
  -7  12  12        9.69       10.42     10.82 o 
  -6  12  12        3.88       10.72      9.54 o 
  -5  12  12       15.99       10.11     10.11 o 
  -4  12  12        0.32        5.92      8.73 o 
  -3  12  12       15.92       15.77      8.69 o 
  -9   0  13       14.78        1.20      6.97 o 
  -7   0  13        6.32        8.67      7.58 o 
  -5   0  13        1.16        1.67      9.17 o 
  -3   0  13        6.66       19.57     10.72 o 
  -1   0  13       22.16       47.28     12.81 o 
 -10   1  13        2.65        3.94      5.89 o 
  -9   1  13        0.43       10.22      6.81 o 
  -8   1  13        0.00        3.37      7.45 o 
  -7   1  13        5.09        0.00      7.71 o 
  -6   1  13        3.54        1.57      8.68 o 
  -5   1  13        0.23        3.37      8.43 o 
  -4   1  13        3.95       10.23     10.23 o 
  -3   1  13        3.68       19.01      9.73 o 
  -2   1  13        0.62        2.37     11.39 o 
  -1   1  13        0.37        3.81     10.95 o 
 -10   2  13        2.20        0.88      7.82 o 
  -9   2  13        1.01        2.86      7.33 o 
  -8   2  13        1.15        9.37      7.63 o 
  -7   2  13        0.01        4.13      7.87 o 
  -6   2  13       10.18       10.82      9.24 o 
  -5   2  13       15.65        3.40      9.78 o 
  -4   2  13       13.20        5.34     10.66 o 
  -3   2  13       21.75       27.48     10.54 o 
  -2   2  13        0.35        7.40     10.17 o 
  -1   2  13        1.44        6.83     10.46 o 
 -10   3  13        1.09        0.90      7.50 o 
  -9   3  13        0.23       16.11      7.56 o 
  -8   3  13        1.65        0.34      7.83 o 
  -7   3  13        0.13        1.91      9.18 o 
  -6   3  13        1.07        2.84      8.93 o 
  -5   3  13        1.07        2.99      9.81 o 
  -4   3  13        1.02        1.76     10.15 o 
  -3   3  13        0.39       10.78     10.78 o 
  -2   3  13        0.25        1.78     10.26 o 
  -1   3  13        5.51        3.44     10.32 o 
 -10   4  13        0.36        0.00      8.11 o 
  -9   4  13        4.37        3.04      8.48 o 
  -8   4  13        1.24       12.78      8.40 o 
  -7   4  13        6.18       12.83      8.94 o 
  -6   4  13        1.01        4.93      8.59 o 
  -5   4  13       10.53        9.36      9.36 o 
  -4   4  13        3.64       17.85      9.58 o 
  -3   4  13        4.98       19.61     10.03 o 
  -2   4  13        4.70       23.40      9.80 o 
  -1   4  13        0.29        5.24     10.09 o 
 -10   5  13        4.20       12.32      8.44 o 
  -9   5  13        3.53        7.34      8.39 o 
  -8   5  13       10.58        1.13      9.34 o 
  -7   5  13        0.35        4.34      9.07 o 
  -6   5  13        5.78        4.53      9.46 o 
  -5   5  13        1.55        3.37      9.71 o 
  -4   5  13        2.90        4.68     10.19 o 
  -3   5  13        0.24        5.04     10.89 o 
  -2   5  13       11.26        4.03     10.49 o 
  -9   6  13       16.60        8.66     10.44 o 
  -8   6  13        2.29        0.00      9.52 o 
  -7   6  13       10.74        9.94      9.94 o 
  -6   6  13        1.23        9.84      9.84 o 
  -5   6  13        0.03        9.53      9.53 o 
  -4   6  13       13.00       14.02     10.70 o 
  -3   6  13        0.59       10.01     10.01 o 
  -2   6  13       13.68       33.75     10.24 o 
  -9   7  13        0.00        9.24      9.60 o 
  -8   7  13        2.38        6.56      9.66 o 
  -7   7  13        2.72        6.39      9.58 o 
  -6   7  13        0.11        1.21      9.34 o 
  -5   7  13        0.60        3.25      9.35 o 
  -4   7  13        0.93       15.08     10.32 o 
  -3   7  13       19.96       12.93     10.28 o 
  -8   8  13        3.40       17.97      9.77 o 
  -7   8  13        1.43        0.79      9.56 o 
  -6   8  13        7.41       21.99     10.39 o 
  -5   8  13        1.77        9.85      9.85 o 
  -4   8  13        3.96       10.28     10.28 o 
  -3   8  13        0.63       20.86      8.99 o 
  -7   9  13        0.12       10.31     10.31 o 
  -6   9  13        0.99        5.11     10.60 o 
  -5   9  13        1.70       11.83      9.93 o 
  -4   9  13        2.82       11.26      9.09 o 
  -8   0  14        1.17        4.34      8.30 o 
  -6   0  14        6.08        0.00     10.19 o 
  -4   0  14       23.79       34.19     12.02 o 
  -8   1  14        0.01        7.64      8.73 o 
  -7   1  14        0.65       10.67      8.69 o 
  -6   1  14        1.17       10.21     10.21 o 
  -5   1  14        0.05       11.76     10.86 o 
  -4   1  14        0.00        9.52     11.90 o 
  -8   2  14        3.98        3.66      8.83 o 
  -7   2  14        1.90        9.15      9.15 o 
  -6   2  14        2.98       11.07      9.35 o 
  -5   2  14        0.07        8.55     10.80 o 
  -4   2  14        2.69        2.33     12.19 o 
  -8   3  14        0.01        7.45      9.29 o 
  -7   3  14        3.62        9.59      9.59 o 
  -6   3  14        0.01        0.85      9.77 o 
  -5   3  14        4.68       11.13     11.13 o 
  -4   3  14        0.01        2.74     11.44 o 
  -7   4  14        0.00        4.82      9.23 o 
  -6   4  14        2.54        0.41     10.12 o 
  -5   4  14        0.77        3.06     10.92 o 
                                                 
